# Supplementary material for: The role of character positional frequency on Chinese word learning during natural reading
Source: PLoS One. 2017 Nov 14;12(11):e0187656. doi: 10.1371/journal.pone.0187656 (PMC5685568; doi:10.1371/journal.pone.0187656)
Supplement: S1 Table — (XLS) [file pone.0187656.s001.xls]

## Sheet: Sheet1
Participants	item	series	position	presentation	phase	condition12	condition13	condition23	condition123	sentence_number_1	sentence_number_2	word_number_2	Total fixation duration	First fixation duration	Gaze duration	Total number of fixations	Regressions_in	Regressions_out	Skip
s1190	26	1	bal	space	learn	space_bal	learn_bal	learn_space	learn_space_bal	4	264	6	0	.	.	0	.	.	1
s1190	27	1	bal	space	learn	space_bal	learn_bal	learn_space	learn_space_bal	6	276	7	0	.	.	0	.	.	1
s1190	25	1	bal	space	learn	space_bal	learn_bal	learn_space	learn_space_bal	5	255	5	0	.	.	0	.	.	1
s1190	15	1	bal	space	test	space_bal	test_bal	test_space	test_space_bal	2	252	5	900	249	900	3	0	0	0
s1190	29	1	bal	space	learn	space_bal	learn_bal	learn_space	learn_space_bal	4	294	9	1491	502	696	4	2	0	0
s1190	22	1	bal	space	learn	space_bal	learn_bal	learn_space	learn_space_bal	5	225	2	730	251	389	3	2	0	1
s1190	14	1	bal	space	test	space_bal	test_bal	test_space	test_space_bal	3	243	4	1399	241	570	5	2	2	0
s1190	11	1	bal	space	test	space_bal	test_bal	test_space	test_space_bal	1	211	1	856	284	439	3	0	1	0
s1190	22	1	bal	space	test	space_bal	test_bal	test_space	test_space_bal	4	224	2	829	177	455	3	1	0	0
s1190	21	1	bal	space	test	space_bal	test_bal	test_space	test_space_bal	4	214	1	782	256	351	4	0	1	0
s1190	25	1	bal	space	test	space_bal	test_bal	test_space	test_space_bal	6	256	5	519	200	344	3	1	1	1
s1190	26	1	bal	space	test	space_bal	test_bal	test_space	test_space_bal	4	264	6	503	340	503	2	0	0	1
s1190	24	1	bal	space	test	space_bal	test_bal	test_space	test_space_bal	5	245	4	386	264	386	2	0	1	0
s1190	28	1	bal	space	learn	space_bal	learn_bal	learn_space	learn_space_bal	4	284	8	1102	155	155	5	3	1	0
s1190	24	1	bal	space	learn	space_bal	learn_bal	learn_space	learn_space_bal	4	244	4	959	263	263	4	2	0	1
s1190	23	1	bal	space	learn	space_bal	learn_bal	learn_space	learn_space_bal	4	234	3	944	270	270	4	2	1	0
s1190	22	1	bal	space	learn	space_bal	learn_bal	learn_space	learn_space_bal	6	226	2	855	189	189	4	1	1	0
s1190	22	1	bal	space	learn	space_bal	learn_bal	learn_space	learn_space_bal	4	224	2	826	237	237	3	0	2	0
s1190	23	1	bal	space	learn	space_bal	learn_bal	learn_space	learn_space_bal	6	236	3	778	453	453	2	1	0	0
s1190	30	1	bal	space	learn	space_bal	learn_bal	learn_space	learn_space_bal	6	306	10	731	405	405	3	1	0	0
s1190	29	1	bal	space	learn	space_bal	learn_bal	learn_space	learn_space_bal	5	295	9	708	113	113	4	1	1	1
s1190	23	1	bal	space	learn	space_bal	learn_bal	learn_space	learn_space_bal	5	235	3	706	333	333	3	2	1	0
s1190	27	1	bal	space	learn	space_bal	learn_bal	learn_space	learn_space_bal	4	274	7	651	208	208	2	2	1	1
s1190	28	1	bal	space	learn	space_bal	learn_bal	learn_space	learn_space_bal	5	285	8	628	361	361	2	1	0	1
s1190	21	1	bal	space	learn	space_bal	learn_bal	learn_space	learn_space_bal	4	214	1	558	190	190	2	0	1	0
s1190	25	1	bal	space	learn	space_bal	learn_bal	learn_space	learn_space_bal	6	256	5	547	262	262	2	1	0	0
s1190	21	1	bal	space	learn	space_bal	learn_bal	learn_space	learn_space_bal	5	215	1	497	294	294	2	2	1	1
s1190	21	1	bal	space	learn	space_bal	learn_bal	learn_space	learn_space_bal	6	216	1	471	346	346	2	1	0	0
s1190	30	1	bal	space	learn	space_bal	learn_bal	learn_space	learn_space_bal	5	305	10	436	102	102	2	1	0	1
s1190	26	1	bal	space	learn	space_bal	learn_bal	learn_space	learn_space_bal	6	266	6	382	382	382	1	0	0	0
s1190	25	1	bal	space	learn	space_bal	learn_bal	learn_space	learn_space_bal	4	254	5	308	227	227	2	1	1	0
s1190	24	1	bal	space	learn	space_bal	learn_bal	learn_space	learn_space_bal	5	245	4	296	296	296	1	1	0	1
s1190	30	1	bal	space	learn	space_bal	learn_bal	learn_space	learn_space_bal	4	304	10	275	275	275	1	0	0	0
s1190	27	1	bal	space	learn	space_bal	learn_bal	learn_space	learn_space_bal	5	275	7	257	257	257	1	0	0	0
s1190	28	1	bal	space	learn	space_bal	learn_bal	learn_space	learn_space_bal	6	286	8	247	247	247	1	1	0	1
s1190	24	1	bal	space	learn	space_bal	learn_bal	learn_space	learn_space_bal	6	246	4	198	198	198	1	1	1	1
s1190	29	1	bal	space	learn	space_bal	learn_bal	learn_space	learn_space_bal	6	296	9	178	178	178	1	1	0	1
s1190	26	1	bal	space	learn	space_bal	learn_bal	learn_space	learn_space_bal	5	265	6	140	140	140	1	0	0	1
s1190	13	1	bal	space	test	space_bal	test_bal	test_space	test_space_bal	3	233	3	1267	213	213	5	1	1	0
s1190	18	1	bal	space	test	space_bal	test_bal	test_space	test_space_bal	3	283	8	1171	631	631	3	1	1	0
s1190	14	1	bal	space	test	space_bal	test_bal	test_space	test_space_bal	2	242	4	1038	302	302	3	0	1	0
s1190	19	1	bal	space	test	space_bal	test_bal	test_space	test_space_bal	2	292	9	930	249	249	4	2	1	0
s1190	29	1	bal	space	test	space_bal	test_bal	test_space	test_space_bal	4	294	9	797	318	318	3	0	2	0
s1190	25	1	bal	space	test	space_bal	test_bal	test_space	test_space_bal	4	254	5	777	276	276	3	0	1	0
s1190	27	1	bal	space	test	space_bal	test_bal	test_space	test_space_bal	4	274	7	762	307	307	3	2	0	0
s1190	30	1	bal	space	test	space_bal	test_bal	test_space	test_space_bal	6	306	10	649	297	297	2	1	0	0
s1190	29	1	bal	space	test	space_bal	test_bal	test_space	test_space_bal	5	295	9	584	336	336	2	1	1	0
s1190	25	1	bal	space	test	space_bal	test_bal	test_space	test_space_bal	5	255	5	581	217	217	2	1	0	0
s1190	23	1	bal	space	test	space_bal	test_bal	test_space	test_space_bal	5	235	3	538	260	260	2	0	0	0
s1190	24	1	bal	space	test	space_bal	test_bal	test_space	test_space_bal	4	244	4	533	192	192	3	1	0	0
s1190	28	1	bal	space	test	space_bal	test_bal	test_space	test_space_bal	4	284	8	516	235	235	2	1	0	0
s1190	30	1	bal	space	test	space_bal	test_bal	test_space	test_space_bal	5	305	10	479	184	184	2	0	0	0
s1190	26	1	bal	space	test	space_bal	test_bal	test_space	test_space_bal	5	265	6	458	258	258	2	1	0	0
s1190	29	1	bal	space	test	space_bal	test_bal	test_space	test_space_bal	6	296	9	367	215	215	2	0	1	0
s1190	22	1	bal	space	test	space_bal	test_bal	test_space	test_space_bal	5	225	2	365	145	145	2	1	1	0
s1190	22	1	bal	space	test	space_bal	test_bal	test_space	test_space_bal	6	226	2	347	347	347	1	0	1	0
s1190	28	1	bal	space	test	space_bal	test_bal	test_space	test_space_bal	6	286	8	314	314	314	1	0	0	0
s1190	23	1	bal	space	test	space_bal	test_bal	test_space	test_space_bal	6	236	3	187	187	187	1	0	1	0
s1190	27	1	bal	space	test	space_bal	test_bal	test_space	test_space_bal	6	276	7	184	184	184	1	0	0	0
s1190	21	1	bal	space	test	space_bal	test_bal	test_space	test_space_bal	6	216	1	156	156	156	1	0	0	0
s122	27	1	bal	space	learn	space_bal	learn_bal	learn_space	learn_space_bal	6	276	7	0	.	.	0	.	.	1
s122	26	1	bal	space	learn	space_bal	learn_bal	learn_space	learn_space_bal	6	266	6	0	.	.	0	.	.	1
s122	28	1	bal	space	learn	space_bal	learn_bal	learn_space	learn_space_bal	6	286	8	0	.	.	0	.	.	1
s122	28	1	bal	space	test	space_bal	test_bal	test_space	test_space_bal	4	284	8	0	.	.	0	.	.	1
s122	21	1	bal	space	test	space_bal	test_bal	test_space	test_space_bal	4	214	1	0	.	.	0	.	.	1
s122	21	1	bal	space	test	space_bal	test_bal	test_space	test_space_bal	6	216	1	0	.	.	0	.	.	1
s122	24	1	bal	space	test	space_bal	test_bal	test_space	test_space_bal	6	246	4	0	.	.	0	.	.	1
s122	25	1	bal	space	test	space_bal	test_bal	test_space	test_space_bal	6	256	5	0	.	.	0	.	.	1
s122	26	1	bal	space	test	space_bal	test_bal	test_space	test_space_bal	5	265	6	0	.	.	0	.	.	1
s122	28	1	bal	space	test	space_bal	test_bal	test_space	test_space_bal	6	286	8	0	.	.	0	.	.	1
s122	23	1	bal	space	test	space_bal	test_bal	test_space	test_space_bal	6	236	3	422	139	422	2	0	0	0
s122	29	1	bal	space	learn	space_bal	learn_bal	learn_space	learn_space_bal	4	294	9	1108	309	309	3	1	0	0
s122	27	1	bal	space	learn	space_bal	learn_bal	learn_space	learn_space_bal	4	274	7	830	354	354	4	1	0	0
s122	23	1	bal	space	learn	space_bal	learn_bal	learn_space	learn_space_bal	6	236	3	670	150	150	4	1	1	0
s122	21	1	bal	space	learn	space_bal	learn_bal	learn_space	learn_space_bal	4	214	1	649	286	286	3	2	2	0
s122	24	1	bal	space	learn	space_bal	learn_bal	learn_space	learn_space_bal	5	245	4	409	409	409	1	0	0	0
s122	24	1	bal	space	learn	space_bal	learn_bal	learn_space	learn_space_bal	6	246	4	383	117	117	2	0	1	0
s122	22	1	bal	space	learn	space_bal	learn_bal	learn_space	learn_space_bal	6	226	2	350	350	350	1	0	0	1
s122	29	1	bal	space	learn	space_bal	learn_bal	learn_space	learn_space_bal	6	296	9	346	159	159	2	0	1	0
s122	24	1	bal	space	learn	space_bal	learn_bal	learn_space	learn_space_bal	4	244	4	343	343	343	1	0	0	1
s122	28	1	bal	space	learn	space_bal	learn_bal	learn_space	learn_space_bal	4	284	8	342	342	342	1	0	0	0
s122	28	1	bal	space	learn	space_bal	learn_bal	learn_space	learn_space_bal	5	285	8	334	334	334	1	0	0	0
s122	27	1	bal	space	learn	space_bal	learn_bal	learn_space	learn_space_bal	5	275	7	317	317	317	1	0	0	0
s122	22	1	bal	space	learn	space_bal	learn_bal	learn_space	learn_space_bal	5	225	2	307	204	204	2	0	1	0
s122	30	1	bal	space	learn	space_bal	learn_bal	learn_space	learn_space_bal	6	306	10	307	307	307	1	0	0	0
s122	25	1	bal	space	learn	space_bal	learn_bal	learn_space	learn_space_bal	5	255	5	306	306	306	1	0	0	0
s122	22	1	bal	space	learn	space_bal	learn_bal	learn_space	learn_space_bal	4	224	2	298	298	298	1	0	0	0
s122	23	1	bal	space	learn	space_bal	learn_bal	learn_space	learn_space_bal	4	234	3	294	294	294	1	0	0	0
s122	25	1	bal	space	learn	space_bal	learn_bal	learn_space	learn_space_bal	4	254	5	278	110	110	2	2	0	1
s122	21	1	bal	space	learn	space_bal	learn_bal	learn_space	learn_space_bal	6	216	1	226	226	226	1	0	0	0
s122	26	1	bal	space	learn	space_bal	learn_bal	learn_space	learn_space_bal	4	264	6	211	211	211	1	0	1	0
s122	30	1	bal	space	learn	space_bal	learn_bal	learn_space	learn_space_bal	5	305	10	209	209	209	1	1	0	1
s122	21	1	bal	space	learn	space_bal	learn_bal	learn_space	learn_space_bal	5	215	1	203	203	203	1	0	0	0
s122	26	1	bal	space	learn	space_bal	learn_bal	learn_space	learn_space_bal	5	265	6	181	181	181	1	0	0	0
s122	23	1	bal	space	learn	space_bal	learn_bal	learn_space	learn_space_bal	5	235	3	170	170	170	1	0	0	0
s122	29	1	bal	space	learn	space_bal	learn_bal	learn_space	learn_space_bal	5	295	9	163	163	163	1	0	0	0
s122	30	1	bal	space	learn	space_bal	learn_bal	learn_space	learn_space_bal	4	304	10	120	120	120	1	0	0	0
s122	25	1	bal	space	learn	space_bal	learn_bal	learn_space	learn_space_bal	6	256	5	108	108	108	1	0	0	0
s122	30	1	bal	space	test	space_bal	test_bal	test_space	test_space_bal	4	304	10	686	224	224	2	1	1	0
s122	23	1	bal	space	test	space_bal	test_bal	test_space	test_space_bal	4	234	3	661	359	359	2	1	0	0
s122	24	1	bal	space	test	space_bal	test_bal	test_space	test_space_bal	6	246	4	571	216	216	2	1	0	0
s122	21	1	bal	space	test	space_bal	test_bal	test_space	test_space_bal	5	215	1	563	293	293	2	0	1	0
s122	26	1	bal	space	test	space_bal	test_bal	test_space	test_space_bal	6	266	6	558	276	276	2	0	0	0
s122	22	1	bal	space	test	space_bal	test_bal	test_space	test_space_bal	4	224	2	484	280	280	2	1	0	0
s122	24	1	bal	space	test	space_bal	test_bal	test_space	test_space_bal	4	244	4	481	244	244	2	2	0	1
s122	25	1	bal	space	test	space_bal	test_bal	test_space	test_space_bal	4	254	5	440	228	228	2	0	1	0
s122	30	1	bal	space	test	space_bal	test_bal	test_space	test_space_bal	4	304	10	427	218	218	2	0	1	0
s122	27	1	bal	space	test	space_bal	test_bal	test_space	test_space_bal	5	275	7	426	101	101	3	1	0	0
s122	28	1	bal	space	test	space_bal	test_bal	test_space	test_space_bal	5	285	8	328	328	328	1	0	0	0
s122	21	1	bal	space	test	space_bal	test_bal	test_space	test_space_bal	5	215	1	322	322	322	1	0	0	0
s122	29	1	bal	space	test	space_bal	test_bal	test_space	test_space_bal	5	295	9	303	303	303	1	0	0	0
s122	29	1	bal	space	test	space_bal	test_bal	test_space	test_space_bal	4	294	9	288	288	288	1	0	0	0
s122	23	1	bal	space	test	space_bal	test_bal	test_space	test_space_bal	4	234	3	280	280	280	1	0	0	0
s122	26	1	bal	space	test	space_bal	test_bal	test_space	test_space_bal	6	266	6	278	278	278	1	0	0	0
s122	24	1	bal	space	test	space_bal	test_bal	test_space	test_space_bal	5	245	4	272	272	272	1	0	0	0
s122	26	1	bal	space	test	space_bal	test_bal	test_space	test_space_bal	4	264	6	258	258	258	1	0	0	0
s122	27	1	bal	space	test	space_bal	test_bal	test_space	test_space_bal	4	274	7	242	242	242	1	0	0	0
s122	30	1	bal	space	test	space_bal	test_bal	test_space	test_space_bal	5	305	10	204	204	204	1	0	1	0
s122	23	1	bal	space	test	space_bal	test_bal	test_space	test_space_bal	5	235	3	190	190	190	1	0	1	0
s122	22	1	bal	space	test	space_bal	test_bal	test_space	test_space_bal	5	225	2	179	179	179	1	0	0	0
s123	23	1	bal	space	learn	space_bal	learn_bal	learn_space	learn_space_bal	6	236	3	0	.	.	0	.	.	1
s123	21	1	bal	space	learn	space_bal	learn_bal	learn_space	learn_space_bal	5	215	1	1689	251	1102	5	1	1	1
s123	28	1	bal	space	learn	space_bal	learn_bal	learn_space	learn_space_bal	4	284	8	748	198	748	3	0	0	0
s123	23	1	bal	space	test	space_bal	test_bal	test_space	test_space_bal	4	234	3	689	283	546	4	0	1	0
s123	24	1	bal	space	test	space_bal	test_bal	test_space	test_space_bal	4	244	4	669	211	669	3	0	0	0
s123	23	1	bal	space	learn	space_bal	learn_bal	learn_space	learn_space_bal	4	234	3	1350	320	661	3	1	0	0
s123	22	1	bal	space	learn	space_bal	learn_bal	learn_space	learn_space_bal	5	225	2	945	400	545	3	0	0	0
s123	28	1	bal	space	learn	space_bal	learn_bal	learn_space	learn_space_bal	5	285	8	759	244	759	2	0	1	0
s123	27	1	bal	space	learn	space_bal	learn_bal	learn_space	learn_space_bal	4	274	7	657	216	657	2	0	0	0
s123	22	1	bal	space	learn	space_bal	learn_bal	learn_space	learn_space_bal	4	224	2	592	272	592	2	0	0	0
s123	25	1	bal	space	learn	space_bal	learn_bal	learn_space	learn_space_bal	4	254	5	570	283	570	2	0	0	0
s123	23	1	bal	space	learn	space_bal	learn_bal	learn_space	learn_space_bal	5	235	3	563	253	563	2	0	0	0
s123	27	1	bal	space	learn	space_bal	learn_bal	learn_space	learn_space_bal	5	275	7	547	308	547	2	0	0	0
s123	26	1	bal	space	learn	space_bal	learn_bal	learn_space	learn_space_bal	4	264	6	470	197	470	2	0	0	0
s123	27	1	bal	space	learn	space_bal	learn_bal	learn_space	learn_space_bal	6	276	7	417	204	417	2	0	0	0
s123	25	1	bal	space	learn	space_bal	learn_bal	learn_space	learn_space_bal	5	255	5	402	256	402	2	0	0	0
s123	29	1	bal	space	test	space_bal	test_bal	test_space	test_space_bal	6	296	9	995	304	588	4	1	1	0
s123	22	1	bal	space	test	space_bal	test_bal	test_space	test_space_bal	6	226	2	932	301	503	3	1	0	0
s123	22	1	bal	space	test	space_bal	test_bal	test_space	test_space_bal	4	224	2	631	300	425	3	0	0	0
s123	28	1	bal	space	test	space_bal	test_bal	test_space	test_space_bal	4	284	8	630	214	630	2	0	0	0
s123	26	1	bal	space	test	space_bal	test_bal	test_space	test_space_bal	4	264	6	607	439	607	2	0	0	0
s123	21	1	bal	space	test	space_bal	test_bal	test_space	test_space_bal	4	214	1	580	410	580	2	0	0	0
s123	24	1	bal	space	test	space_bal	test_bal	test_space	test_space_bal	5	245	4	511	222	511	2	0	0	0
s123	25	1	bal	space	test	space_bal	test_bal	test_space	test_space_bal	5	255	5	489	293	489	2	0	0	0
s123	27	1	bal	space	test	space_bal	test_bal	test_space	test_space_bal	5	275	7	474	310	474	2	0	0	0
s123	28	1	bal	space	test	space_bal	test_bal	test_space	test_space_bal	5	285	8	448	311	448	2	0	0	0
s123	29	1	bal	space	test	space_bal	test_bal	test_space	test_space_bal	5	295	9	423	178	423	2	0	0	0
s123	30	1	bal	space	test	space_bal	test_bal	test_space	test_space_bal	4	304	10	391	158	391	2	0	0	0
s123	21	1	bal	space	learn	space_bal	learn_bal	learn_space	learn_space_bal	6	216	1	1029	439	439	3	1	1	0
s123	21	1	bal	space	learn	space_bal	learn_bal	learn_space	learn_space_bal	4	214	1	1022	634	634	3	1	0	0
s123	30	1	bal	space	learn	space_bal	learn_bal	learn_space	learn_space_bal	4	304	10	682	682	682	1	0	0	0
s123	30	1	bal	space	learn	space_bal	learn_bal	learn_space	learn_space_bal	5	305	10	633	133	133	3	1	2	1
s123	29	1	bal	space	learn	space_bal	learn_bal	learn_space	learn_space_bal	4	294	9	626	626	626	1	0	0	0
s123	24	1	bal	space	learn	space_bal	learn_bal	learn_space	learn_space_bal	4	244	4	495	495	495	1	0	0	0
s123	30	1	bal	space	learn	space_bal	learn_bal	learn_space	learn_space_bal	6	306	10	423	223	223	2	0	1	0
s123	24	1	bal	space	learn	space_bal	learn_bal	learn_space	learn_space_bal	6	246	4	336	121	121	2	0	0	0
s123	25	1	bal	space	learn	space_bal	learn_bal	learn_space	learn_space_bal	6	256	5	315	315	315	1	0	0	0
s123	22	1	bal	space	learn	space_bal	learn_bal	learn_space	learn_space_bal	6	226	2	308	308	308	1	0	0	0
s123	26	1	bal	space	learn	space_bal	learn_bal	learn_space	learn_space_bal	5	265	6	302	302	302	1	0	0	0
s123	24	1	bal	space	learn	space_bal	learn_bal	learn_space	learn_space_bal	5	245	4	259	259	259	1	0	0	0
s123	28	1	bal	space	learn	space_bal	learn_bal	learn_space	learn_space_bal	6	286	8	252	252	252	1	0	0	0
s123	29	1	bal	space	learn	space_bal	learn_bal	learn_space	learn_space_bal	6	296	9	122	122	122	1	0	0	0
s123	26	1	bal	space	learn	space_bal	learn_bal	learn_space	learn_space_bal	6	266	6	114	114	114	1	0	0	0
s123	29	1	bal	space	learn	space_bal	learn_bal	learn_space	learn_space_bal	5	295	9	98	98	98	1	0	0	1
s123	30	1	bal	space	test	space_bal	test_bal	test_space	test_space_bal	6	306	10	1628	232	232	5	1	1	0
s123	25	1	bal	space	test	space_bal	test_bal	test_space	test_space_bal	5	255	5	980	239	239	2	1	0	0
s123	27	1	bal	space	test	space_bal	test_bal	test_space	test_space_bal	6	276	7	968	264	264	3	0	1	0
s123	29	1	bal	space	test	space_bal	test_bal	test_space	test_space_bal	4	294	9	922	182	182	3	2	0	0
s123	25	1	bal	space	test	space_bal	test_bal	test_space	test_space_bal	4	254	5	757	318	318	2	0	0	0
s123	30	1	bal	space	test	space_bal	test_bal	test_space	test_space_bal	6	306	10	660	322	322	2	0	1	0
s123	27	1	bal	space	test	space_bal	test_bal	test_space	test_space_bal	6	276	7	548	548	548	1	0	0	0
s123	24	1	bal	space	test	space_bal	test_bal	test_space	test_space_bal	6	246	4	508	508	508	1	0	0	0
s123	30	1	bal	space	test	space_bal	test_bal	test_space	test_space_bal	5	305	10	472	472	472	1	0	0	0
s123	23	1	bal	space	test	space_bal	test_bal	test_space	test_space_bal	5	235	3	427	262	262	2	0	1	0
s123	25	1	bal	space	test	space_bal	test_bal	test_space	test_space_bal	6	256	5	398	398	398	1	0	0	0
s123	29	1	bal	space	test	space_bal	test_bal	test_space	test_space_bal	6	296	9	323	323	323	1	0	0	0
s123	26	1	bal	space	test	space_bal	test_bal	test_space	test_space_bal	6	266	6	258	258	258	1	0	0	0
s123	23	1	bal	space	test	space_bal	test_bal	test_space	test_space_bal	6	236	3	254	254	254	1	0	0	1
s123	27	1	bal	space	test	space_bal	test_bal	test_space	test_space_bal	4	274	7	247	247	247	1	0	0	0
s123	21	1	bal	space	test	space_bal	test_bal	test_space	test_space_bal	5	215	1	243	243	243	1	0	1	0
s124	30	1	bal	space	test	space_bal	test_bal	test_space	test_space_bal	6	306	10	0	.	.	0	.	.	1
s124	28	1	bal	space	test	space_bal	test_bal	test_space	test_space_bal	6	286	8	2686	584	2183	7	0	0	0
s124	22	1	bal	space	test	space_bal	test_bal	test_space	test_space_bal	6	226	2	2229	255	2023	4	0	0	0
s124	25	1	bal	space	test	space_bal	test_bal	test_space	test_space_bal	4	254	5	1218	599	1100	4	0	0	0
s124	28	1	bal	space	learn	space_bal	learn_bal	learn_space	learn_space_bal	4	284	8	2853	346	704	8	2	0	1
s124	25	1	bal	space	learn	space_bal	learn_bal	learn_space	learn_space_bal	4	254	5	703	419	703	2	0	0	0
s124	30	1	bal	space	learn	space_bal	learn_bal	learn_space	learn_space_bal	4	304	10	464	303	464	2	0	0	0
s124	23	1	bal	space	learn	space_bal	learn_bal	learn_space	learn_space_bal	4	234	3	442	268	442	2	0	0	0
s124	22	1	bal	space	test	space_bal	test_bal	test_space	test_space_bal	5	225	2	2071	433	1588	3	1	0	0
s124	21	1	bal	space	test	space_bal	test_bal	test_space	test_space_bal	6	216	1	1769	449	1037	3	1	0	0
s124	26	1	bal	space	test	space_bal	test_bal	test_space	test_space_bal	5	265	6	1742	323	678	4	0	0	0
s124	22	1	bal	space	test	space_bal	test_bal	test_space	test_space_bal	4	224	2	1585	233	707	4	0	1	0
s124	29	1	bal	space	test	space_bal	test_bal	test_space	test_space_bal	4	294	9	1112	356	714	3	0	0	0
s124	27	1	bal	space	test	space_bal	test_bal	test_space	test_space_bal	4	274	7	892	655	892	2	0	0	0
s124	27	1	bal	space	test	space_bal	test_bal	test_space	test_space_bal	6	276	7	855	679	855	2	0	0	0
s124	24	1	bal	space	test	space_bal	test_bal	test_space	test_space_bal	4	244	4	763	388	763	2	0	0	0
s124	24	1	bal	space	test	space_bal	test_bal	test_space	test_space_bal	5	245	4	646	325	646	2	0	0	0
s124	21	1	bal	space	test	space_bal	test_bal	test_space	test_space_bal	5	215	1	578	259	391	3	1	0	0
s124	22	1	bal	space	test	space_bal	test_bal	test_space	test_space_bal	5	225	2	414	214	414	2	0	0	0
s124	28	1	bal	space	test	space_bal	test_bal	test_space	test_space_bal	5	285	8	406	141	406	2	0	0	0
s124	28	1	bal	space	test	space_bal	test_bal	test_space	test_space_bal	6	286	8	372	186	372	2	0	0	0
s124	21	1	bal	space	learn	space_bal	learn_bal	learn_space	learn_space_bal	4	214	1	2098	687	687	4	1	1	0
s124	29	1	bal	space	learn	space_bal	learn_bal	learn_space	learn_space_bal	4	294	9	1471	367	367	5	3	2	1
s124	21	1	bal	space	learn	space_bal	learn_bal	learn_space	learn_space_bal	5	215	1	1183	867	867	2	1	0	0
s124	27	1	bal	space	learn	space_bal	learn_bal	learn_space	learn_space_bal	5	275	7	1071	317	317	3	1	2	0
s124	28	1	bal	space	learn	space_bal	learn_bal	learn_space	learn_space_bal	5	285	8	865	315	315	2	1	0	0
s124	26	1	bal	space	learn	space_bal	learn_bal	learn_space	learn_space_bal	4	264	6	851	420	420	2	1	1	0
s124	24	1	bal	space	learn	space_bal	learn_bal	learn_space	learn_space_bal	5	245	4	723	468	468	2	1	1	0
s124	29	1	bal	space	learn	space_bal	learn_bal	learn_space	learn_space_bal	5	295	9	717	179	179	3	2	1	0
s124	24	1	bal	space	learn	space_bal	learn_bal	learn_space	learn_space_bal	4	244	4	709	427	427	2	1	1	0
s124	25	1	bal	space	learn	space_bal	learn_bal	learn_space	learn_space_bal	6	256	5	617	384	384	2	0	1	0
s124	25	1	bal	space	learn	space_bal	learn_bal	learn_space	learn_space_bal	5	255	5	557	328	328	2	1	0	0
s124	23	1	bal	space	learn	space_bal	learn_bal	learn_space	learn_space_bal	6	236	3	465	465	465	1	0	0	0
s124	26	1	bal	space	learn	space_bal	learn_bal	learn_space	learn_space_bal	5	265	6	453	453	453	1	0	0	0
s124	24	1	bal	space	learn	space_bal	learn_bal	learn_space	learn_space_bal	6	246	4	438	438	438	1	0	0	0
s124	23	1	bal	space	learn	space_bal	learn_bal	learn_space	learn_space_bal	5	235	3	383	383	383	1	0	0	0
s124	27	1	bal	space	learn	space_bal	learn_bal	learn_space	learn_space_bal	4	274	7	369	369	369	1	0	0	0
s124	29	1	bal	space	learn	space_bal	learn_bal	learn_space	learn_space_bal	6	296	9	347	347	347	1	0	0	0
s124	26	1	bal	space	learn	space_bal	learn_bal	learn_space	learn_space_bal	6	266	6	326	326	326	1	0	0	0
s124	30	1	bal	space	learn	space_bal	learn_bal	learn_space	learn_space_bal	6	306	10	319	319	319	1	1	1	1
s124	22	1	bal	space	learn	space_bal	learn_bal	learn_space	learn_space_bal	6	226	2	313	313	313	1	0	0	0
s124	22	1	bal	space	learn	space_bal	learn_bal	learn_space	learn_space_bal	4	224	2	312	312	312	1	0	0	0
s124	22	1	bal	space	learn	space_bal	learn_bal	learn_space	learn_space_bal	5	225	2	208	208	208	1	0	0	0
s124	28	1	bal	space	learn	space_bal	learn_bal	learn_space	learn_space_bal	6	286	8	201	201	201	1	0	0	0
s124	21	1	bal	space	learn	space_bal	learn_bal	learn_space	learn_space_bal	6	216	1	178	178	178	1	0	0	0
s124	27	1	bal	space	learn	space_bal	learn_bal	learn_space	learn_space_bal	6	276	7	160	160	160	1	0	0	0
s124	30	1	bal	space	learn	space_bal	learn_bal	learn_space	learn_space_bal	5	305	10	90	90	90	1	1	1	1
s124	28	1	bal	space	test	space_bal	test_bal	test_space	test_space_bal	4	284	8	1279	163	163	4	0	1	0
s124	26	1	bal	space	test	space_bal	test_bal	test_space	test_space_bal	6	266	6	1273	320	320	2	0	0	0
s124	23	1	bal	space	test	space_bal	test_bal	test_space	test_space_bal	6	236	3	1093	240	240	5	1	2	1
s124	29	1	bal	space	test	space_bal	test_bal	test_space	test_space_bal	6	296	9	954	277	277	3	1	1	0
s124	24	1	bal	space	test	space_bal	test_bal	test_space	test_space_bal	6	246	4	894	411	411	2	0	0	0
s124	26	1	bal	space	test	space_bal	test_bal	test_space	test_space_bal	4	264	6	763	192	192	3	1	1	0
s124	21	1	bal	space	test	space_bal	test_bal	test_space	test_space_bal	6	216	1	730	269	269	2	0	0	0
s124	25	1	bal	space	test	space_bal	test_bal	test_space	test_space_bal	5	255	5	614	507	507	2	0	1	0
s124	23	1	bal	space	test	space_bal	test_bal	test_space	test_space_bal	4	234	3	265	265	265	1	0	0	0
s124	26	1	bal	space	test	space_bal	test_bal	test_space	test_space_bal	5	265	6	256	256	256	1	0	0	0
s124	22	1	bal	space	test	space_bal	test_bal	test_space	test_space_bal	6	226	2	231	231	231	1	0	0	0
s124	21	1	bal	space	test	space_bal	test_bal	test_space	test_space_bal	4	214	1	207	207	207	1	0	0	0
s124	30	1	bal	space	test	space_bal	test_bal	test_space	test_space_bal	4	304	10	138	138	138	1	0	0	0
s151	26	1	bal	space	learn	space_bal	learn_bal	learn_space	learn_space_bal	4	264	6	0	.	.	0	.	.	1
s151	22	1	bal	space	test	space_bal	test_bal	test_space	test_space_bal	4	224	2	0	.	.	0	.	.	1
s151	22	1	bal	space	learn	space_bal	learn_bal	learn_space	learn_space_bal	4	224	2	999	212	999	5	1	0	1
s151	27	1	bal	space	learn	space_bal	learn_bal	learn_space	learn_space_bal	6	276	7	803	301	803	3	0	0	0
s151	29	1	bal	space	learn	space_bal	learn_bal	learn_space	learn_space_bal	4	294	9	769	201	769	3	0	0	0
s151	30	1	bal	space	learn	space_bal	learn_bal	learn_space	learn_space_bal	4	304	10	667	186	667	3	0	0	0
s151	25	1	bal	space	test	space_bal	test_bal	test_space	test_space_bal	6	256	5	991	265	740	4	0	0	0
s151	27	1	bal	space	test	space_bal	test_bal	test_space	test_space_bal	5	275	7	785	305	785	3	0	0	0
s151	25	1	bal	space	learn	space_bal	learn_bal	learn_space	learn_space_bal	4	254	5	958	193	485	4	0	0	0
s151	23	1	bal	space	learn	space_bal	learn_bal	learn_space	learn_space_bal	4	234	3	914	354	689	3	1	0	0
s151	24	1	bal	space	learn	space_bal	learn_bal	learn_space	learn_space_bal	5	245	4	884	387	588	3	0	0	1
s151	26	1	bal	space	test	space_bal	test_bal	test_space	test_space_bal	4	264	6	617	332	617	2	0	0	0
s151	27	1	bal	space	test	space_bal	test_bal	test_space	test_space_bal	4	274	7	541	325	541	2	0	1	0
s151	29	1	bal	space	test	space_bal	test_bal	test_space	test_space_bal	6	296	9	535	271	535	2	0	0	0
s151	25	1	bal	space	test	space_bal	test_bal	test_space	test_space_bal	5	255	5	487	278	487	2	0	0	0
s151	29	1	bal	space	test	space_bal	test_bal	test_space	test_space_bal	5	295	9	411	198	411	2	0	0	0
s151	24	1	bal	space	learn	space_bal	learn_bal	learn_space	learn_space_bal	4	244	4	1670	314	314	5	3	0	1
s151	29	1	bal	space	learn	space_bal	learn_bal	learn_space	learn_space_bal	6	296	9	701	116	116	3	0	1	0
s151	28	1	bal	space	learn	space_bal	learn_bal	learn_space	learn_space_bal	4	284	8	555	141	141	2	0	1	0
s151	30	1	bal	space	learn	space_bal	learn_bal	learn_space	learn_space_bal	6	306	10	534	534	534	1	0	0	0
s151	23	1	bal	space	learn	space_bal	learn_bal	learn_space	learn_space_bal	6	236	3	478	478	478	1	0	0	0
s151	23	1	bal	space	learn	space_bal	learn_bal	learn_space	learn_space_bal	5	235	3	421	280	280	2	1	1	0
s151	22	1	bal	space	learn	space_bal	learn_bal	learn_space	learn_space_bal	6	226	2	396	396	396	1	0	0	0
s151	27	1	bal	space	learn	space_bal	learn_bal	learn_space	learn_space_bal	4	274	7	335	335	335	1	0	0	0
s151	30	1	bal	space	learn	space_bal	learn_bal	learn_space	learn_space_bal	5	305	10	323	323	323	1	0	0	0
s151	28	1	bal	space	learn	space_bal	learn_bal	learn_space	learn_space_bal	5	285	8	299	299	299	1	0	1	0
s151	21	1	bal	space	learn	space_bal	learn_bal	learn_space	learn_space_bal	4	214	1	290	198	198	2	0	0	1
s151	21	1	bal	space	learn	space_bal	learn_bal	learn_space	learn_space_bal	6	216	1	268	183	183	2	1	0	0
s151	29	1	bal	space	learn	space_bal	learn_bal	learn_space	learn_space_bal	5	295	9	266	120	120	2	0	1	0
s151	27	1	bal	space	learn	space_bal	learn_bal	learn_space	learn_space_bal	5	275	7	256	256	256	1	0	0	1
s151	26	1	bal	space	learn	space_bal	learn_bal	learn_space	learn_space_bal	6	266	6	217	86	86	2	0	1	1
s151	28	1	bal	space	learn	space_bal	learn_bal	learn_space	learn_space_bal	6	286	8	217	217	217	1	0	0	0
s151	25	1	bal	space	learn	space_bal	learn_bal	learn_space	learn_space_bal	5	255	5	200	200	200	1	0	0	0
s151	22	1	bal	space	learn	space_bal	learn_bal	learn_space	learn_space_bal	5	225	2	179	179	179	1	0	0	0
s151	24	1	bal	space	learn	space_bal	learn_bal	learn_space	learn_space_bal	6	246	4	161	161	161	1	0	0	0
s151	26	1	bal	space	learn	space_bal	learn_bal	learn_space	learn_space_bal	5	265	6	124	124	124	1	0	0	0
s151	25	1	bal	space	learn	space_bal	learn_bal	learn_space	learn_space_bal	6	256	5	120	120	120	1	0	1	0
s151	21	1	bal	space	learn	space_bal	learn_bal	learn_space	learn_space_bal	5	215	1	102	102	102	1	0	0	0
s151	30	1	bal	space	test	space_bal	test_bal	test_space	test_space_bal	5	305	10	1629	217	217	5	0	1	0
s151	23	1	bal	space	test	space_bal	test_bal	test_space	test_space_bal	5	235	3	847	423	423	4	2	1	1
s151	29	1	bal	space	test	space_bal	test_bal	test_space	test_space_bal	5	295	9	725	554	554	2	0	1	0
s151	23	1	bal	space	test	space_bal	test_bal	test_space	test_space_bal	6	236	3	685	217	217	2	0	0	0
s151	28	1	bal	space	test	space_bal	test_bal	test_space	test_space_bal	4	284	8	673	429	429	2	2	1	1
s151	29	1	bal	space	test	space_bal	test_bal	test_space	test_space_bal	4	294	9	660	233	233	2	0	1	0
s151	24	1	bal	space	test	space_bal	test_bal	test_space	test_space_bal	4	244	4	641	112	112	3	0	1	0
s151	30	1	bal	space	test	space_bal	test_bal	test_space	test_space_bal	5	305	10	541	104	104	3	1	2	0
s151	21	1	bal	space	test	space_bal	test_bal	test_space	test_space_bal	6	216	1	470	321	321	2	0	0	0
s151	26	1	bal	space	test	space_bal	test_bal	test_space	test_space_bal	5	265	6	434	260	260	2	1	0	0
s151	24	1	bal	space	test	space_bal	test_bal	test_space	test_space_bal	6	246	4	434	231	231	2	1	1	0
s151	28	1	bal	space	test	space_bal	test_bal	test_space	test_space_bal	5	285	8	420	148	148	3	1	1	0
s151	27	1	bal	space	test	space_bal	test_bal	test_space	test_space_bal	6	276	7	412	177	177	2	1	1	1
s151	21	1	bal	space	test	space_bal	test_bal	test_space	test_space_bal	4	214	1	374	374	374	1	0	0	0
s151	22	1	bal	space	test	space_bal	test_bal	test_space	test_space_bal	5	225	2	338	99	99	2	0	1	0
s151	26	1	bal	space	test	space_bal	test_bal	test_space	test_space_bal	6	266	6	313	313	313	1	0	0	0
s151	25	1	bal	space	test	space_bal	test_bal	test_space	test_space_bal	4	254	5	263	263	263	1	0	0	1
s151	22	1	bal	space	test	space_bal	test_bal	test_space	test_space_bal	6	226	2	252	252	252	1	0	0	0
s151	21	1	bal	space	test	space_bal	test_bal	test_space	test_space_bal	5	215	1	204	204	204	1	0	0	0
s151	23	1	bal	space	test	space_bal	test_bal	test_space	test_space_bal	4	234	3	151	151	151	1	0	0	0
s151	24	1	bal	space	test	space_bal	test_bal	test_space	test_space_bal	5	245	4	138	138	138	1	1	0	1
s151	28	1	bal	space	test	space_bal	test_bal	test_space	test_space_bal	6	286	8	119	119	119	1	0	1	0
s152	27	1	bal	space	learn	space_bal	learn_bal	learn_space	learn_space_bal	5	275	7	0	.	.	0	.	.	1
s152	26	1	bal	space	learn	space_bal	learn_bal	learn_space	learn_space_bal	4	264	6	0	.	.	0	.	.	1
s152	28	1	bal	space	test	space_bal	test_bal	test_space	test_space_bal	6	286	8	0	.	.	0	.	.	1
s152	25	1	bal	space	test	space_bal	test_bal	test_space	test_space_bal	5	255	5	0	.	.	0	.	.	1
s152	29	1	bal	space	test	space_bal	test_bal	test_space	test_space_bal	6	296	9	0	.	.	0	.	.	1
s152	21	1	bal	space	learn	space_bal	learn_bal	learn_space	learn_space_bal	4	214	1	1489	166	637	4	0	1	0
s152	24	1	bal	space	learn	space_bal	learn_bal	learn_space	learn_space_bal	5	245	4	1022	444	1022	3	0	0	0
s152	25	1	bal	space	test	space_bal	test_bal	test_space	test_space_bal	6	256	5	1142	247	606	5	0	1	0
s152	28	1	bal	space	learn	space_bal	learn_bal	learn_space	learn_space_bal	4	284	8	2710	957	1297	6	0	1	0
s152	22	1	bal	space	learn	space_bal	learn_bal	learn_space	learn_space_bal	6	226	2	1012	445	1012	2	0	0	0
s152	29	1	bal	space	learn	space_bal	learn_bal	learn_space	learn_space_bal	4	294	9	744	232	581	3	0	1	0
s152	26	1	bal	space	learn	space_bal	learn_bal	learn_space	learn_space_bal	6	266	6	635	392	635	2	0	0	0
s152	22	1	bal	space	learn	space_bal	learn_bal	learn_space	learn_space_bal	4	224	2	582	450	582	2	0	0	0
s152	28	1	bal	space	learn	space_bal	learn_bal	learn_space	learn_space_bal	5	285	8	572	362	572	2	0	0	0
s152	23	1	bal	space	learn	space_bal	learn_bal	learn_space	learn_space_bal	5	235	3	546	236	546	2	0	0	0
s152	27	1	bal	space	learn	space_bal	learn_bal	learn_space	learn_space_bal	6	276	7	463	292	463	2	0	0	0
s152	30	1	bal	space	test	space_bal	test_bal	test_space	test_space_bal	4	304	10	1737	241	696	5	1	1	0
s152	23	1	bal	space	test	space_bal	test_bal	test_space	test_space_bal	5	235	3	1186	598	958	3	0	0	0
s152	25	1	bal	space	test	space_bal	test_bal	test_space	test_space_bal	4	254	5	1072	792	1072	2	0	0	0
s152	26	1	bal	space	test	space_bal	test_bal	test_space	test_space_bal	6	266	6	887	286	620	3	0	1	0
s152	23	1	bal	space	test	space_bal	test_bal	test_space	test_space_bal	4	234	3	875	291	513	3	1	0	0
s152	23	1	bal	space	test	space_bal	test_bal	test_space	test_space_bal	6	236	3	682	230	447	3	1	0	0
s152	27	1	bal	space	test	space_bal	test_bal	test_space	test_space_bal	5	275	7	601	246	601	2	0	0	0
s152	24	1	bal	space	test	space_bal	test_bal	test_space	test_space_bal	4	244	4	598	338	598	2	0	0	0
s152	30	1	bal	space	test	space_bal	test_bal	test_space	test_space_bal	4	304	10	549	347	549	2	0	0	0
s152	29	1	bal	space	test	space_bal	test_bal	test_space	test_space_bal	5	295	9	546	241	546	2	0	0	0
s152	25	1	bal	space	learn	space_bal	learn_bal	learn_space	learn_space_bal	4	254	5	1883	784	784	5	1	2	0
s152	24	1	bal	space	learn	space_bal	learn_bal	learn_space	learn_space_bal	4	244	4	1756	252	252	5	3	0	0
s152	23	1	bal	space	learn	space_bal	learn_bal	learn_space	learn_space_bal	4	234	3	1556	210	210	6	3	2	0
s152	27	1	bal	space	learn	space_bal	learn_bal	learn_space	learn_space_bal	4	274	7	1483	551	551	3	0	2	0
s152	23	1	bal	space	learn	space_bal	learn_bal	learn_space	learn_space_bal	6	236	3	1262	296	296	4	1	0	0
s152	30	1	bal	space	learn	space_bal	learn_bal	learn_space	learn_space_bal	4	304	10	827	382	382	3	1	1	0
s152	29	1	bal	space	learn	space_bal	learn_bal	learn_space	learn_space_bal	5	295	9	660	660	660	1	0	0	0
s152	28	1	bal	space	learn	space_bal	learn_bal	learn_space	learn_space_bal	6	286	8	608	279	279	2	1	1	0
s152	21	1	bal	space	learn	space_bal	learn_bal	learn_space	learn_space_bal	5	215	1	564	388	388	2	0	0	0
s152	25	1	bal	space	learn	space_bal	learn_bal	learn_space	learn_space_bal	6	256	5	529	529	529	1	0	0	0
s152	25	1	bal	space	learn	space_bal	learn_bal	learn_space	learn_space_bal	5	255	5	507	198	198	2	1	1	0
s152	30	1	bal	space	learn	space_bal	learn_bal	learn_space	learn_space_bal	5	305	10	433	225	225	2	0	1	0
s152	22	1	bal	space	learn	space_bal	learn_bal	learn_space	learn_space_bal	5	225	2	387	387	387	1	0	0	0
s152	29	1	bal	space	learn	space_bal	learn_bal	learn_space	learn_space_bal	6	296	9	325	325	325	1	0	0	0
s152	24	1	bal	space	learn	space_bal	learn_bal	learn_space	learn_space_bal	6	246	4	320	320	320	1	0	0	0
s152	26	1	bal	space	learn	space_bal	learn_bal	learn_space	learn_space_bal	5	265	6	218	218	218	1	0	0	0
s152	30	1	bal	space	learn	space_bal	learn_bal	learn_space	learn_space_bal	6	306	10	217	217	217	1	0	1	0
s152	21	1	bal	space	learn	space_bal	learn_bal	learn_space	learn_space_bal	6	216	1	196	196	196	1	0	0	0
s152	27	1	bal	space	test	space_bal	test_bal	test_space	test_space_bal	5	275	7	1951	640	640	5	0	2	0
s152	30	1	bal	space	test	space_bal	test_bal	test_space	test_space_bal	6	306	10	1828	199	199	6	1	2	0
s152	26	1	bal	space	test	space_bal	test_bal	test_space	test_space_bal	4	264	6	1048	326	326	3	2	0	1
s152	27	1	bal	space	test	space_bal	test_bal	test_space	test_space_bal	4	274	7	990	235	235	5	1	2	0
s152	29	1	bal	space	test	space_bal	test_bal	test_space	test_space_bal	4	294	9	968	968	968	1	0	0	0
s152	21	1	bal	space	test	space_bal	test_bal	test_space	test_space_bal	4	214	1	549	314	314	2	1	0	0
s152	28	1	bal	space	test	space_bal	test_bal	test_space	test_space_bal	4	284	8	479	237	237	2	0	1	0
s152	23	1	bal	space	test	space_bal	test_bal	test_space	test_space_bal	5	235	3	477	477	477	1	0	0	0
s152	24	1	bal	space	test	space_bal	test_bal	test_space	test_space_bal	6	246	4	345	345	345	1	0	0	0
s152	30	1	bal	space	test	space_bal	test_bal	test_space	test_space_bal	5	305	10	343	343	343	1	0	0	0
s152	22	1	bal	space	test	space_bal	test_bal	test_space	test_space_bal	5	225	2	319	152	152	2	0	1	0
s152	24	1	bal	space	test	space_bal	test_bal	test_space	test_space_bal	5	245	4	248	248	248	1	0	0	0
s152	26	1	bal	space	test	space_bal	test_bal	test_space	test_space_bal	5	265	6	246	246	246	1	0	0	0
s152	22	1	bal	space	test	space_bal	test_bal	test_space	test_space_bal	4	224	2	238	238	238	1	0	0	0
s152	22	1	bal	space	test	space_bal	test_bal	test_space	test_space_bal	6	226	2	174	174	174	1	0	0	0
s152	25	1	bal	space	test	space_bal	test_bal	test_space	test_space_bal	6	256	5	156	156	156	1	0	0	0
s153	29	1	bal	space	learn	space_bal	learn_bal	learn_space	learn_space_bal	4	294	9	0	.	.	0	.	.	1
s153	25	1	bal	space	learn	space_bal	learn_bal	learn_space	learn_space_bal	6	256	5	1037	151	723	4	1	0	1
s153	21	1	bal	space	test	space_bal	test_bal	test_space	test_space_bal	6	216	1	1261	280	1261	3	0	0	0
s153	30	1	bal	space	learn	space_bal	learn_bal	learn_space	learn_space_bal	5	305	10	2530	267	451	9	2	1	0
s153	23	1	bal	space	learn	space_bal	learn_bal	learn_space	learn_space_bal	6	236	3	1364	269	491	5	2	0	0
s153	25	1	bal	space	learn	space_bal	learn_bal	learn_space	learn_space_bal	5	255	5	1126	292	508	3	0	0	0
s153	23	1	bal	space	learn	space_bal	learn_bal	learn_space	learn_space_bal	5	235	3	717	179	717	2	0	0	0
s153	27	1	bal	space	learn	space_bal	learn_bal	learn_space	learn_space_bal	6	276	7	422	252	422	2	0	0	0
s153	22	1	bal	space	learn	space_bal	learn_bal	learn_space	learn_space_bal	5	225	2	383	214	383	2	0	0	0
s153	21	1	bal	space	test	space_bal	test_bal	test_space	test_space_bal	5	215	1	760	239	760	2	0	0	0
s153	30	1	bal	space	test	space_bal	test_bal	test_space	test_space_bal	6	306	10	732	380	732	2	0	0	0
s153	27	1	bal	space	test	space_bal	test_bal	test_space	test_space_bal	6	276	7	529	215	529	2	0	0	0
s153	29	1	bal	space	test	space_bal	test_bal	test_space	test_space_bal	5	295	9	454	302	454	2	0	0	0
s153	29	1	bal	space	test	space_bal	test_bal	test_space	test_space_bal	4	294	9	454	221	454	2	0	0	0
s153	24	1	bal	space	test	space_bal	test_bal	test_space	test_space_bal	4	244	4	436	265	436	2	0	0	0
s153	23	1	bal	space	test	space_bal	test_bal	test_space	test_space_bal	6	236	3	402	185	402	2	0	0	0
s153	30	1	bal	space	test	space_bal	test_bal	test_space	test_space_bal	5	305	10	354	151	354	2	0	0	0
s153	29	1	bal	space	learn	space_bal	learn_bal	learn_space	learn_space_bal	5	295	9	536	200	200	2	1	0	0
s153	26	1	bal	space	learn	space_bal	learn_bal	learn_space	learn_space_bal	4	264	6	436	240	240	2	1	0	0
s153	30	1	bal	space	learn	space_bal	learn_bal	learn_space	learn_space_bal	6	306	10	430	430	430	1	0	0	0
s153	27	1	bal	space	learn	space_bal	learn_bal	learn_space	learn_space_bal	4	274	7	297	297	297	1	0	0	0
s153	27	1	bal	space	learn	space_bal	learn_bal	learn_space	learn_space_bal	5	275	7	294	294	294	1	0	0	0
s153	22	1	bal	space	learn	space_bal	learn_bal	learn_space	learn_space_bal	4	224	2	293	293	293	1	0	0	0
s153	28	1	bal	space	learn	space_bal	learn_bal	learn_space	learn_space_bal	4	284	8	282	282	282	1	0	0	0
s153	30	1	bal	space	learn	space_bal	learn_bal	learn_space	learn_space_bal	4	304	10	267	267	267	1	0	0	0
s153	21	1	bal	space	learn	space_bal	learn_bal	learn_space	learn_space_bal	5	215	1	266	266	266	1	0	0	0
s153	23	1	bal	space	learn	space_bal	learn_bal	learn_space	learn_space_bal	4	234	3	260	260	260	1	0	0	0
s153	21	1	bal	space	learn	space_bal	learn_bal	learn_space	learn_space_bal	4	214	1	259	259	259	1	0	0	0
s153	28	1	bal	space	learn	space_bal	learn_bal	learn_space	learn_space_bal	6	286	8	249	249	249	1	0	0	0
s153	25	1	bal	space	learn	space_bal	learn_bal	learn_space	learn_space_bal	4	254	5	240	240	240	1	0	0	0
s153	26	1	bal	space	learn	space_bal	learn_bal	learn_space	learn_space_bal	6	266	6	220	220	220	1	0	0	0
s153	28	1	bal	space	learn	space_bal	learn_bal	learn_space	learn_space_bal	5	285	8	205	205	205	1	0	0	0
s153	29	1	bal	space	learn	space_bal	learn_bal	learn_space	learn_space_bal	6	296	9	200	200	200	1	0	0	0
s153	21	1	bal	space	learn	space_bal	learn_bal	learn_space	learn_space_bal	6	216	1	199	199	199	1	0	0	0
s153	24	1	bal	space	learn	space_bal	learn_bal	learn_space	learn_space_bal	5	245	4	192	192	192	1	0	0	0
s153	26	1	bal	space	learn	space_bal	learn_bal	learn_space	learn_space_bal	5	265	6	180	180	180	1	0	0	0
s153	24	1	bal	space	learn	space_bal	learn_bal	learn_space	learn_space_bal	6	246	4	167	167	167	1	0	0	0
s153	24	1	bal	space	learn	space_bal	learn_bal	learn_space	learn_space_bal	4	244	4	163	163	163	1	0	0	0
s153	22	1	bal	space	learn	space_bal	learn_bal	learn_space	learn_space_bal	6	226	2	128	128	128	1	0	0	0
s153	28	1	bal	space	test	space_bal	test_bal	test_space	test_space_bal	5	285	8	762	762	762	1	0	0	0
s153	25	1	bal	space	test	space_bal	test_bal	test_space	test_space_bal	4	254	5	422	201	201	2	0	1	0
s153	24	1	bal	space	test	space_bal	test_bal	test_space	test_space_bal	5	245	4	371	198	198	2	1	0	0
s153	28	1	bal	space	test	space_bal	test_bal	test_space	test_space_bal	4	284	8	370	370	370	1	0	0	0
s153	27	1	bal	space	test	space_bal	test_bal	test_space	test_space_bal	5	275	7	297	297	297	1	0	0	0
s153	23	1	bal	space	test	space_bal	test_bal	test_space	test_space_bal	5	235	3	246	246	246	1	0	0	0
s153	27	1	bal	space	test	space_bal	test_bal	test_space	test_space_bal	6	276	7	236	236	236	1	0	0	0
s153	30	1	bal	space	test	space_bal	test_bal	test_space	test_space_bal	6	306	10	232	232	232	1	0	0	0
s153	28	1	bal	space	test	space_bal	test_bal	test_space	test_space_bal	6	286	8	232	232	232	1	0	0	0
s153	22	1	bal	space	test	space_bal	test_bal	test_space	test_space_bal	4	224	2	225	225	225	1	0	0	0
s153	26	1	bal	space	test	space_bal	test_bal	test_space	test_space_bal	4	264	6	217	217	217	1	0	0	0
s153	23	1	bal	space	test	space_bal	test_bal	test_space	test_space_bal	4	234	3	216	216	216	1	0	0	0
s153	21	1	bal	space	test	space_bal	test_bal	test_space	test_space_bal	5	215	1	212	212	212	1	0	0	0
s153	26	1	bal	space	test	space_bal	test_bal	test_space	test_space_bal	6	266	6	208	208	208	1	0	0	0
s153	24	1	bal	space	test	space_bal	test_bal	test_space	test_space_bal	6	246	4	208	208	208	1	0	0	0
s153	30	1	bal	space	test	space_bal	test_bal	test_space	test_space_bal	4	304	10	203	203	203	1	0	0	0
s153	22	1	bal	space	test	space_bal	test_bal	test_space	test_space_bal	6	226	2	202	202	202	1	0	0	0
s153	25	1	bal	space	test	space_bal	test_bal	test_space	test_space_bal	5	255	5	192	192	192	1	0	0	0
s153	21	1	bal	space	test	space_bal	test_bal	test_space	test_space_bal	4	214	1	185	185	185	1	0	0	0
s153	26	1	bal	space	test	space_bal	test_bal	test_space	test_space_bal	5	265	6	178	178	178	1	0	0	0
s153	29	1	bal	space	test	space_bal	test_bal	test_space	test_space_bal	6	296	9	150	150	150	1	0	0	0
s154	28	1	bal	space	learn	space_bal	learn_bal	learn_space	learn_space_bal	5	285	8	0	.	.	0	.	.	1
s154	25	1	bal	space	learn	space_bal	learn_bal	learn_space	learn_space_bal	4	254	5	0	.	.	0	.	.	1
s154	25	1	bal	space	learn	space_bal	learn_bal	learn_space	learn_space_bal	5	255	5	1604	227	645	4	1	0	0
s154	24	1	bal	space	learn	space_bal	learn_bal	learn_space	learn_space_bal	5	245	4	1479	183	470	5	1	2	0
s154	27	1	bal	space	learn	space_bal	learn_bal	learn_space	learn_space_bal	4	274	7	944	213	365	5	0	1	0
s154	22	1	bal	space	test	space_bal	test_bal	test_space	test_space_bal	5	225	2	2108	367	739	6	2	1	0
s154	25	1	bal	space	test	space_bal	test_bal	test_space	test_space_bal	6	256	5	1893	388	784	6	2	0	0
s154	27	1	bal	space	test	space_bal	test_bal	test_space	test_space_bal	4	274	7	1832	303	667	6	2	1	0
s154	29	1	bal	space	test	space_bal	test_bal	test_space	test_space_bal	5	295	9	1749	344	646	3	0	0	0
s154	29	1	bal	space	test	space_bal	test_bal	test_space	test_space_bal	4	294	9	1174	243	635	4	1	1	0
s154	24	1	bal	space	test	space_bal	test_bal	test_space	test_space_bal	5	245	4	1146	196	576	4	1	0	0
s154	23	1	bal	space	test	space_bal	test_bal	test_space	test_space_bal	4	234	3	1002	235	462	3	1	0	0
s154	23	1	bal	space	test	space_bal	test_bal	test_space	test_space_bal	6	236	3	923	275	453	3	0	0	0
s154	27	1	bal	space	test	space_bal	test_bal	test_space	test_space_bal	5	275	7	639	221	401	3	1	0	0
s154	26	1	bal	space	test	space_bal	test_bal	test_space	test_space_bal	5	265	6	499	197	499	2	0	0	0
s154	22	1	bal	space	learn	space_bal	learn_bal	learn_space	learn_space_bal	4	224	2	2207	317	317	6	2	2	0
s154	29	1	bal	space	learn	space_bal	learn_bal	learn_space	learn_space_bal	4	294	9	1247	246	246	2	1	1	0
s154	27	1	bal	space	learn	space_bal	learn_bal	learn_space	learn_space_bal	5	275	7	1027	241	241	4	2	2	0
s154	26	1	bal	space	learn	space_bal	learn_bal	learn_space	learn_space_bal	4	264	6	1022	208	208	3	1	0	0
s154	24	1	bal	space	learn	space_bal	learn_bal	learn_space	learn_space_bal	4	244	4	980	350	350	4	2	1	0
s154	30	1	bal	space	learn	space_bal	learn_bal	learn_space	learn_space_bal	5	305	10	974	360	360	3	1	0	0
s154	26	1	bal	space	learn	space_bal	learn_bal	learn_space	learn_space_bal	6	266	6	887	287	287	3	1	1	0
s154	23	1	bal	space	learn	space_bal	learn_bal	learn_space	learn_space_bal	4	234	3	863	234	234	3	1	0	0
s154	21	1	bal	space	learn	space_bal	learn_bal	learn_space	learn_space_bal	4	214	1	862	514	514	2	0	0	0
s154	27	1	bal	space	learn	space_bal	learn_bal	learn_space	learn_space_bal	6	276	7	791	437	437	2	2	0	1
s154	21	1	bal	space	learn	space_bal	learn_bal	learn_space	learn_space_bal	5	215	1	758	478	478	2	1	0	0
s154	28	1	bal	space	learn	space_bal	learn_bal	learn_space	learn_space_bal	4	284	8	601	601	601	1	0	0	0
s154	24	1	bal	space	learn	space_bal	learn_bal	learn_space	learn_space_bal	6	246	4	581	450	450	2	1	0	0
s154	22	1	bal	space	learn	space_bal	learn_bal	learn_space	learn_space_bal	6	226	2	536	371	371	2	1	0	0
s154	21	1	bal	space	learn	space_bal	learn_bal	learn_space	learn_space_bal	6	216	1	511	301	301	2	0	0	0
s154	29	1	bal	space	learn	space_bal	learn_bal	learn_space	learn_space_bal	6	296	9	454	206	206	2	1	1	0
s154	23	1	bal	space	learn	space_bal	learn_bal	learn_space	learn_space_bal	6	236	3	445	211	211	2	2	0	1
s154	30	1	bal	space	learn	space_bal	learn_bal	learn_space	learn_space_bal	6	306	10	370	370	370	1	0	1	0
s154	25	1	bal	space	learn	space_bal	learn_bal	learn_space	learn_space_bal	6	256	5	347	198	198	2	0	0	0
s154	26	1	bal	space	learn	space_bal	learn_bal	learn_space	learn_space_bal	5	265	6	347	347	347	1	0	0	0
s154	30	1	bal	space	learn	space_bal	learn_bal	learn_space	learn_space_bal	4	304	10	347	347	347	1	0	0	0
s154	29	1	bal	space	learn	space_bal	learn_bal	learn_space	learn_space_bal	5	295	9	314	314	314	1	0	0	0
s154	22	1	bal	space	learn	space_bal	learn_bal	learn_space	learn_space_bal	5	225	2	250	250	250	1	1	1	1
s154	23	1	bal	space	learn	space_bal	learn_bal	learn_space	learn_space_bal	5	235	3	191	191	191	1	0	0	0
s154	28	1	bal	space	learn	space_bal	learn_bal	learn_space	learn_space_bal	6	286	8	155	155	155	1	0	0	0
s154	28	1	bal	space	test	space_bal	test_bal	test_space	test_space_bal	5	285	8	1920	355	355	5	3	0	0
s154	21	1	bal	space	test	space_bal	test_bal	test_space	test_space_bal	6	216	1	1911	387	387	5	1	3	0
s154	30	1	bal	space	test	space_bal	test_bal	test_space	test_space_bal	4	304	10	1724	385	385	5	2	1	0
s154	24	1	bal	space	test	space_bal	test_bal	test_space	test_space_bal	4	244	4	1705	460	460	3	0	0	0
s154	30	1	bal	space	test	space_bal	test_bal	test_space	test_space_bal	6	306	10	1553	685	685	4	1	0	0
s154	28	1	bal	space	test	space_bal	test_bal	test_space	test_space_bal	4	284	8	1214	432	432	3	2	0	0
s154	21	1	bal	space	test	space_bal	test_bal	test_space	test_space_bal	4	214	1	1205	252	252	5	1	1	0
s154	22	1	bal	space	test	space_bal	test_bal	test_space	test_space_bal	5	225	2	883	364	364	2	1	0	0
s154	26	1	bal	space	test	space_bal	test_bal	test_space	test_space_bal	4	264	6	882	374	374	2	1	0	0
s154	30	1	bal	space	test	space_bal	test_bal	test_space	test_space_bal	5	305	10	819	293	293	2	1	0	0
s154	22	1	bal	space	test	space_bal	test_bal	test_space	test_space_bal	4	224	2	740	265	265	2	1	0	0
s154	29	1	bal	space	test	space_bal	test_bal	test_space	test_space_bal	6	296	9	706	519	519	2	2	1	1
s154	22	1	bal	space	test	space_bal	test_bal	test_space	test_space_bal	6	226	2	675	360	360	2	1	0	0
s154	25	1	bal	space	test	space_bal	test_bal	test_space	test_space_bal	4	254	5	636	399	399	2	0	1	0
s154	26	1	bal	space	test	space_bal	test_bal	test_space	test_space_bal	6	266	6	517	396	396	2	1	1	0
s154	27	1	bal	space	test	space_bal	test_bal	test_space	test_space_bal	6	276	7	508	288	288	2	1	0	0
s154	24	1	bal	space	test	space_bal	test_bal	test_space	test_space_bal	6	246	4	424	424	424	1	1	1	1
s154	21	1	bal	space	test	space_bal	test_bal	test_space	test_space_bal	5	215	1	283	283	283	1	0	0	0
s154	25	1	bal	space	test	space_bal	test_bal	test_space	test_space_bal	5	255	5	272	272	272	1	0	0	0
s154	25	1	bal	space	test	space_bal	test_bal	test_space	test_space_bal	6	256	5	257	257	257	1	0	0	0
s155	28	1	bal	space	test	space_bal	test_bal	test_space	test_space_bal	5	285	8	1158	283	903	4	0	0	0
s155	21	1	bal	space	learn	space_bal	learn_bal	learn_space	learn_space_bal	4	214	1	978	332	743	3	0	0	0
s155	23	1	bal	space	learn	space_bal	learn_bal	learn_space	learn_space_bal	5	235	3	733	361	468	3	0	0	0
s155	28	1	bal	space	test	space_bal	test_bal	test_space	test_space_bal	6	286	8	1093	351	610	3	0	1	0
s155	27	1	bal	space	test	space_bal	test_bal	test_space	test_space_bal	4	274	7	932	461	707	3	0	0	0
s155	27	1	bal	space	test	space_bal	test_bal	test_space	test_space_bal	5	275	7	512	256	512	2	0	0	0
s155	25	1	bal	space	test	space_bal	test_bal	test_space	test_space_bal	5	255	5	469	304	469	2	0	0	0
s155	30	1	bal	space	test	space_bal	test_bal	test_space	test_space_bal	4	304	10	421	185	421	2	0	0	0
s155	30	1	bal	space	test	space_bal	test_bal	test_space	test_space_bal	5	305	10	420	196	420	2	0	0	0
s155	23	1	bal	space	test	space_bal	test_bal	test_space	test_space_bal	6	236	3	420	288	420	2	0	1	0
s155	25	1	bal	space	learn	space_bal	learn_bal	learn_space	learn_space_bal	4	254	5	1182	861	861	3	1	0	0
s155	28	1	bal	space	learn	space_bal	learn_bal	learn_space	learn_space_bal	4	284	8	1181	283	283	4	1	1	0
s155	21	1	bal	space	learn	space_bal	learn_bal	learn_space	learn_space_bal	5	215	1	1026	408	408	3	1	0	0
s155	24	1	bal	space	learn	space_bal	learn_bal	learn_space	learn_space_bal	4	244	4	926	264	264	2	1	0	0
s155	23	1	bal	space	learn	space_bal	learn_bal	learn_space	learn_space_bal	6	236	3	833	266	266	4	2	0	0
s155	29	1	bal	space	learn	space_bal	learn_bal	learn_space	learn_space_bal	4	294	9	742	578	578	2	0	1	0
s155	28	1	bal	space	learn	space_bal	learn_bal	learn_space	learn_space_bal	5	285	8	735	481	481	2	0	0	0
s155	29	1	bal	space	learn	space_bal	learn_bal	learn_space	learn_space_bal	6	296	9	712	340	340	3	2	1	0
s155	24	1	bal	space	learn	space_bal	learn_bal	learn_space	learn_space_bal	6	246	4	705	368	368	2	0	0	0
s155	27	1	bal	space	learn	space_bal	learn_bal	learn_space	learn_space_bal	4	274	7	631	353	353	2	0	1	0
s155	23	1	bal	space	learn	space_bal	learn_bal	learn_space	learn_space_bal	4	234	3	626	626	626	1	0	0	0
s155	26	1	bal	space	learn	space_bal	learn_bal	learn_space	learn_space_bal	4	264	6	510	230	230	2	0	0	0
s155	29	1	bal	space	learn	space_bal	learn_bal	learn_space	learn_space_bal	5	295	9	509	192	192	2	0	0	0
s155	21	1	bal	space	learn	space_bal	learn_bal	learn_space	learn_space_bal	6	216	1	494	494	494	1	0	0	0
s155	24	1	bal	space	learn	space_bal	learn_bal	learn_space	learn_space_bal	5	245	4	477	134	134	2	1	0	0
s155	30	1	bal	space	learn	space_bal	learn_bal	learn_space	learn_space_bal	5	305	10	429	229	229	2	0	0	0
s155	26	1	bal	space	learn	space_bal	learn_bal	learn_space	learn_space_bal	6	266	6	373	373	373	1	0	0	0
s155	22	1	bal	space	learn	space_bal	learn_bal	learn_space	learn_space_bal	4	224	2	341	112	112	2	0	1	0
s155	30	1	bal	space	learn	space_bal	learn_bal	learn_space	learn_space_bal	4	304	10	337	236	236	2	0	0	0
s155	25	1	bal	space	learn	space_bal	learn_bal	learn_space	learn_space_bal	6	256	5	315	315	315	1	0	0	0
s155	28	1	bal	space	learn	space_bal	learn_bal	learn_space	learn_space_bal	6	286	8	258	258	258	1	0	1	0
s155	25	1	bal	space	learn	space_bal	learn_bal	learn_space	learn_space_bal	5	255	5	248	248	248	1	0	0	0
s155	22	1	bal	space	learn	space_bal	learn_bal	learn_space	learn_space_bal	6	226	2	245	245	245	1	0	0	0
s155	26	1	bal	space	learn	space_bal	learn_bal	learn_space	learn_space_bal	5	265	6	220	220	220	1	0	0	0
s155	27	1	bal	space	learn	space_bal	learn_bal	learn_space	learn_space_bal	5	275	7	206	206	206	1	0	0	0
s155	22	1	bal	space	learn	space_bal	learn_bal	learn_space	learn_space_bal	5	225	2	179	179	179	1	0	0	0
s155	30	1	bal	space	learn	space_bal	learn_bal	learn_space	learn_space_bal	6	306	10	174	174	174	1	0	0	0
s155	27	1	bal	space	learn	space_bal	learn_bal	learn_space	learn_space_bal	6	276	7	173	173	173	1	0	0	0
s155	21	1	bal	space	test	space_bal	test_bal	test_space	test_space_bal	6	216	1	1279	231	231	3	1	1	0
s155	23	1	bal	space	test	space_bal	test_bal	test_space	test_space_bal	5	235	3	1043	663	663	2	0	0	0
s155	25	1	bal	space	test	space_bal	test_bal	test_space	test_space_bal	4	254	5	764	215	215	2	1	0	0
s155	29	1	bal	space	test	space_bal	test_bal	test_space	test_space_bal	5	295	9	736	388	388	2	1	0	0
s155	24	1	bal	space	test	space_bal	test_bal	test_space	test_space_bal	5	245	4	727	375	375	2	1	0	0
s155	23	1	bal	space	test	space_bal	test_bal	test_space	test_space_bal	4	234	3	612	330	330	2	0	1	0
s155	28	1	bal	space	test	space_bal	test_bal	test_space	test_space_bal	4	284	8	596	397	397	2	1	0	0
s155	29	1	bal	space	test	space_bal	test_bal	test_space	test_space_bal	4	294	9	562	307	307	2	0	1	0
s155	29	1	bal	space	test	space_bal	test_bal	test_space	test_space_bal	6	296	9	531	531	531	1	0	0	0
s155	28	1	bal	space	test	space_bal	test_bal	test_space	test_space_bal	6	286	8	519	519	519	1	0	1	0
s155	27	1	bal	space	test	space_bal	test_bal	test_space	test_space_bal	4	274	7	515	515	515	1	0	0	0
s155	22	1	bal	space	test	space_bal	test_bal	test_space	test_space_bal	4	224	2	332	332	332	1	0	0	0
s155	27	1	bal	space	test	space_bal	test_bal	test_space	test_space_bal	6	276	7	279	279	279	1	0	0	0
s155	28	1	bal	space	test	space_bal	test_bal	test_space	test_space_bal	5	285	8	271	271	271	1	0	0	0
s155	24	1	bal	space	test	space_bal	test_bal	test_space	test_space_bal	6	246	4	261	261	261	1	0	0	0
s155	26	1	bal	space	test	space_bal	test_bal	test_space	test_space_bal	4	264	6	258	258	258	1	0	0	0
s155	25	1	bal	space	test	space_bal	test_bal	test_space	test_space_bal	6	256	5	258	258	258	1	0	0	0
s155	21	1	bal	space	test	space_bal	test_bal	test_space	test_space_bal	5	215	1	251	251	251	1	0	0	0
s155	24	1	bal	space	test	space_bal	test_bal	test_space	test_space_bal	4	244	4	228	228	228	1	0	0	0
s155	21	1	bal	space	test	space_bal	test_bal	test_space	test_space_bal	4	214	1	219	219	219	1	0	0	0
s155	26	1	bal	space	test	space_bal	test_bal	test_space	test_space_bal	6	266	6	215	215	215	1	0	0	0
s155	23	1	bal	space	test	space_bal	test_bal	test_space	test_space_bal	5	235	3	171	171	171	1	0	0	0
s156	30	1	bal	space	learn	space_bal	learn_bal	learn_space	learn_space_bal	5	305	10	0	.	.	0	.	.	1
s156	26	1	bal	space	learn	space_bal	learn_bal	learn_space	learn_space_bal	5	265	6	0	.	.	0	.	.	1
s156	23	1	bal	space	test	space_bal	test_bal	test_space	test_space_bal	4	234	3	1160	412	948	4	1	0	0
s156	22	1	bal	space	test	space_bal	test_bal	test_space	test_space_bal	4	224	2	1032	371	747	4	1	0	0
s156	22	1	bal	space	learn	space_bal	learn_bal	learn_space	learn_space_bal	4	224	2	1686	405	806	6	1	1	0
s156	27	1	bal	space	learn	space_bal	learn_bal	learn_space	learn_space_bal	5	275	7	1661	235	774	4	1	0	0
s156	30	1	bal	space	learn	space_bal	learn_bal	learn_space	learn_space_bal	4	304	10	1363	319	559	4	0	1	0
s156	25	1	bal	space	learn	space_bal	learn_bal	learn_space	learn_space_bal	6	256	5	1179	262	388	4	1	1	0
s156	21	1	bal	space	learn	space_bal	learn_bal	learn_space	learn_space_bal	6	216	1	1012	135	445	4	1	0	0
s156	29	1	bal	space	learn	space_bal	learn_bal	learn_space	learn_space_bal	6	296	9	615	377	615	2	0	0	0
s156	29	1	bal	space	learn	space_bal	learn_bal	learn_space	learn_space_bal	5	295	9	478	184	478	2	0	0	0
s156	25	1	bal	space	learn	space_bal	learn_bal	learn_space	learn_space_bal	5	255	5	454	189	454	2	0	0	0
s156	27	1	bal	space	learn	space_bal	learn_bal	learn_space	learn_space_bal	6	276	7	422	260	422	2	0	0	0
s156	22	1	bal	space	test	space_bal	test_bal	test_space	test_space_bal	6	226	2	2194	303	783	5	1	1	0
s156	22	1	bal	space	test	space_bal	test_bal	test_space	test_space_bal	5	225	2	1675	392	759	4	0	0	0
s156	26	1	bal	space	test	space_bal	test_bal	test_space	test_space_bal	5	265	6	1636	778	1007	3	0	0	0
s156	21	1	bal	space	test	space_bal	test_bal	test_space	test_space_bal	6	216	1	1540	313	698	4	1	0	0
s156	29	1	bal	space	test	space_bal	test_bal	test_space	test_space_bal	5	295	9	1294	451	624	5	2	1	0
s156	25	1	bal	space	test	space_bal	test_bal	test_space	test_space_bal	5	255	5	1234	336	567	3	1	0	0
s156	23	1	bal	space	test	space_bal	test_bal	test_space	test_space_bal	5	235	3	898	369	631	3	0	0	0
s156	28	1	bal	space	learn	space_bal	learn_bal	learn_space	learn_space_bal	4	284	8	1830	85	85	6	1	1	0
s156	25	1	bal	space	learn	space_bal	learn_bal	learn_space	learn_space_bal	4	254	5	1776	342	342	5	0	1	0
s156	21	1	bal	space	learn	space_bal	learn_bal	learn_space	learn_space_bal	4	214	1	1645	313	313	5	2	1	0
s156	27	1	bal	space	learn	space_bal	learn_bal	learn_space	learn_space_bal	4	274	7	1197	255	255	4	0	0	0
s156	29	1	bal	space	learn	space_bal	learn_bal	learn_space	learn_space_bal	4	294	9	1180	913	913	2	1	0	0
s156	23	1	bal	space	learn	space_bal	learn_bal	learn_space	learn_space_bal	4	234	3	1024	488	488	3	1	1	0
s156	23	1	bal	space	learn	space_bal	learn_bal	learn_space	learn_space_bal	5	235	3	1018	364	364	3	1	0	0
s156	22	1	bal	space	learn	space_bal	learn_bal	learn_space	learn_space_bal	6	226	2	995	194	194	4	3	2	0
s156	24	1	bal	space	learn	space_bal	learn_bal	learn_space	learn_space_bal	4	244	4	935	202	202	3	1	2	0
s156	28	1	bal	space	learn	space_bal	learn_bal	learn_space	learn_space_bal	5	285	8	818	313	313	3	0	0	0
s156	24	1	bal	space	learn	space_bal	learn_bal	learn_space	learn_space_bal	5	245	4	816	342	342	3	1	1	0
s156	26	1	bal	space	learn	space_bal	learn_bal	learn_space	learn_space_bal	4	264	6	742	460	460	2	1	0	0
s156	30	1	bal	space	learn	space_bal	learn_bal	learn_space	learn_space_bal	6	306	10	727	451	451	2	0	1	0
s156	22	1	bal	space	learn	space_bal	learn_bal	learn_space	learn_space_bal	5	225	2	599	339	339	2	0	1	0
s156	26	1	bal	space	learn	space_bal	learn_bal	learn_space	learn_space_bal	6	266	6	561	217	217	2	1	0	0
s156	24	1	bal	space	learn	space_bal	learn_bal	learn_space	learn_space_bal	6	246	4	417	258	258	2	0	0	1
s156	23	1	bal	space	learn	space_bal	learn_bal	learn_space	learn_space_bal	6	236	3	362	362	362	1	0	0	0
s156	28	1	bal	space	learn	space_bal	learn_bal	learn_space	learn_space_bal	6	286	8	344	344	344	1	0	0	0
s156	21	1	bal	space	learn	space_bal	learn_bal	learn_space	learn_space_bal	5	215	1	261	261	261	1	0	0	0
s156	30	1	bal	space	test	space_bal	test_bal	test_space	test_space_bal	6	306	10	2112	193	193	4	0	1	0
s156	29	1	bal	space	test	space_bal	test_bal	test_space	test_space_bal	4	294	9	1437	325	325	4	0	0	0
s156	23	1	bal	space	test	space_bal	test_bal	test_space	test_space_bal	6	236	3	1275	503	503	4	1	0	0
s156	24	1	bal	space	test	space_bal	test_bal	test_space	test_space_bal	4	244	4	1099	462	462	3	1	0	0
s156	21	1	bal	space	test	space_bal	test_bal	test_space	test_space_bal	4	214	1	877	344	344	3	0	0	0
s156	28	1	bal	space	test	space_bal	test_bal	test_space	test_space_bal	4	284	8	847	294	294	2	1	0	0
s156	27	1	bal	space	test	space_bal	test_bal	test_space	test_space_bal	4	274	7	845	341	341	3	1	0	0
s156	25	1	bal	space	test	space_bal	test_bal	test_space	test_space_bal	4	254	5	831	240	240	2	1	0	0
s156	21	1	bal	space	test	space_bal	test_bal	test_space	test_space_bal	5	215	1	681	325	325	2	1	0	0
s156	25	1	bal	space	test	space_bal	test_bal	test_space	test_space_bal	6	256	5	661	190	190	2	1	0	0
s156	28	1	bal	space	test	space_bal	test_bal	test_space	test_space_bal	5	285	8	644	285	285	2	1	0	0
s156	27	1	bal	space	test	space_bal	test_bal	test_space	test_space_bal	5	275	7	525	346	346	2	0	1	0
s156	24	1	bal	space	test	space_bal	test_bal	test_space	test_space_bal	5	245	4	338	338	338	1	0	0	0
s156	26	1	bal	space	test	space_bal	test_bal	test_space	test_space_bal	4	264	6	334	334	334	1	0	0	0
s156	27	1	bal	space	test	space_bal	test_bal	test_space	test_space_bal	6	276	7	323	323	323	1	0	0	0
s156	30	1	bal	space	test	space_bal	test_bal	test_space	test_space_bal	4	304	10	245	245	245	1	0	0	0
s156	29	1	bal	space	test	space_bal	test_bal	test_space	test_space_bal	6	296	9	216	216	216	1	0	0	0
s156	22	1	bal	space	test	space_bal	test_bal	test_space	test_space_bal	6	226	2	213	213	213	1	0	0	0
s156	21	1	bal	space	test	space_bal	test_bal	test_space	test_space_bal	6	216	1	173	173	173	1	0	0	0
s156	26	1	bal	space	test	space_bal	test_bal	test_space	test_space_bal	5	265	6	168	168	168	1	1	0	1
s156	30	1	bal	space	test	space_bal	test_bal	test_space	test_space_bal	6	306	10	162	162	162	1	0	0	0
s225	23	2	bal	space	learn	space_bal	learn_bal	learn_space	learn_space_bal	6	136	3	0	.	.	0	.	.	1
s225	24	2	bal	space	learn	space_bal	learn_bal	learn_space	learn_space_bal	6	146	4	0	.	.	0	.	.	1
s225	23	2	bal	space	learn	space_bal	learn_bal	learn_space	learn_space_bal	5	135	3	0	.	.	0	.	.	1
s225	26	2	bal	space	test	space_bal	test_bal	test_space	test_space_bal	6	166	6	0	.	.	0	.	.	1
s225	25	2	bal	space	test	space_bal	test_bal	test_space	test_space_bal	6	156	5	0	.	.	0	.	.	1
s225	25	2	bal	space	learn	space_bal	learn_bal	learn_space	learn_space_bal	4	154	5	2102	261	1518	6	1	0	0
s225	21	2	bal	space	learn	space_bal	learn_bal	learn_space	learn_space_bal	6	116	1	1271	667	934	3	1	0	0
s225	21	2	bal	space	learn	space_bal	learn_bal	learn_space	learn_space_bal	4	114	1	591	287	591	2	0	0	0
s225	29	2	bal	space	learn	space_bal	learn_bal	learn_space	learn_space_bal	6	196	9	501	318	501	2	0	0	0
s225	30	2	bal	space	learn	space_bal	learn_bal	learn_space	learn_space_bal	4	204	10	436	130	436	2	0	0	0
s225	28	2	bal	space	learn	space_bal	learn_bal	learn_space	learn_space_bal	5	185	8	357	138	357	2	0	0	0
s225	24	2	bal	space	test	space_bal	test_bal	test_space	test_space_bal	6	246	4	1679	555	1140	3	0	0	0
s225	26	2	bal	space	test	space_bal	test_bal	test_space	test_space_bal	6	266	6	1128	280	1128	2	0	0	0
s225	21	2	bal	space	test	space_bal	test_bal	test_space	test_space_bal	6	116	1	876	608	876	2	0	0	0
s225	22	2	bal	space	test	space_bal	test_bal	test_space	test_space_bal	4	124	2	747	417	747	2	0	0	0
s225	21	2	bal	space	test	space_bal	test_bal	test_space	test_space_bal	4	114	1	735	354	522	3	1	0	0
s225	25	2	bal	space	test	space_bal	test_bal	test_space	test_space_bal	4	154	5	673	445	673	2	0	0	0
s225	22	2	bal	space	test	space_bal	test_bal	test_space	test_space_bal	5	125	2	639	423	639	2	0	0	0
s225	23	2	bal	space	test	space_bal	test_bal	test_space	test_space_bal	6	136	3	573	260	573	2	0	0	0
s225	26	2	bal	space	test	space_bal	test_bal	test_space	test_space_bal	5	165	6	429	185	429	2	0	0	0
s225	27	2	bal	space	learn	space_bal	learn_bal	learn_space	learn_space_bal	6	176	7	855	264	264	2	1	0	0
s225	28	2	bal	space	learn	space_bal	learn_bal	learn_space	learn_space_bal	6	186	8	797	797	797	1	0	0	0
s225	27	2	bal	space	learn	space_bal	learn_bal	learn_space	learn_space_bal	5	175	7	667	158	158	3	0	1	0
s225	23	2	bal	space	learn	space_bal	learn_bal	learn_space	learn_space_bal	4	134	3	658	317	317	3	2	0	0
s225	29	2	bal	space	learn	space_bal	learn_bal	learn_space	learn_space_bal	4	194	9	601	163	163	2	0	0	0
s225	25	2	bal	space	learn	space_bal	learn_bal	learn_space	learn_space_bal	5	155	5	521	224	224	2	0	1	0
s225	24	2	bal	space	learn	space_bal	learn_bal	learn_space	learn_space_bal	5	145	4	486	486	486	1	0	0	0
s225	24	2	bal	space	learn	space_bal	learn_bal	learn_space	learn_space_bal	4	144	4	485	264	264	2	1	0	0
s225	28	2	bal	space	learn	space_bal	learn_bal	learn_space	learn_space_bal	4	184	8	461	207	207	2	0	1	0
s225	27	2	bal	space	learn	space_bal	learn_bal	learn_space	learn_space_bal	4	174	7	386	386	386	1	0	0	0
s225	22	2	bal	space	learn	space_bal	learn_bal	learn_space	learn_space_bal	5	125	2	361	152	152	2	0	1	0
s225	30	2	bal	space	learn	space_bal	learn_bal	learn_space	learn_space_bal	5	205	10	313	313	313	1	0	0	0
s225	25	2	bal	space	learn	space_bal	learn_bal	learn_space	learn_space_bal	6	156	5	309	309	309	1	0	0	0
s225	26	2	bal	space	learn	space_bal	learn_bal	learn_space	learn_space_bal	6	166	6	266	266	266	1	0	1	0
s225	22	2	bal	space	learn	space_bal	learn_bal	learn_space	learn_space_bal	4	124	2	248	248	248	1	0	0	0
s225	30	2	bal	space	learn	space_bal	learn_bal	learn_space	learn_space_bal	6	206	10	248	248	248	1	0	0	0
s225	21	2	bal	space	learn	space_bal	learn_bal	learn_space	learn_space_bal	5	115	1	204	204	204	1	0	0	0
s225	29	2	bal	space	learn	space_bal	learn_bal	learn_space	learn_space_bal	5	195	9	204	204	204	1	0	0	0
s225	26	2	bal	space	learn	space_bal	learn_bal	learn_space	learn_space_bal	4	164	6	153	153	153	1	0	0	0
s225	22	2	bal	space	learn	space_bal	learn_bal	learn_space	learn_space_bal	6	126	2	148	148	148	1	0	1	0
s225	26	2	bal	space	learn	space_bal	learn_bal	learn_space	learn_space_bal	5	165	6	139	139	139	1	0	0	0
s225	30	2	bal	space	test	space_bal	test_bal	test_space	test_space_bal	5	305	10	1137	304	304	2	0	0	1
s225	28	2	bal	space	test	space_bal	test_bal	test_space	test_space_bal	6	286	8	1125	210	210	3	1	0	0
s225	22	2	bal	space	test	space_bal	test_bal	test_space	test_space_bal	5	225	2	1086	506	506	3	1	0	0
s225	23	2	bal	space	test	space_bal	test_bal	test_space	test_space_bal	4	134	3	717	146	146	3	0	1	0
s225	29	2	bal	space	test	space_bal	test_bal	test_space	test_space_bal	4	194	9	705	118	118	2	1	1	0
s225	21	2	bal	space	test	space_bal	test_bal	test_space	test_space_bal	5	115	1	607	607	607	1	0	0	0
s225	27	2	bal	space	test	space_bal	test_bal	test_space	test_space_bal	6	176	7	548	206	206	2	1	0	0
s225	26	2	bal	space	test	space_bal	test_bal	test_space	test_space_bal	4	164	6	533	182	182	2	1	0	0
s225	27	2	bal	space	test	space_bal	test_bal	test_space	test_space_bal	4	174	7	524	248	248	2	1	1	0
s225	29	2	bal	space	test	space_bal	test_bal	test_space	test_space_bal	5	195	9	327	327	327	1	0	0	0
s225	28	2	bal	space	test	space_bal	test_bal	test_space	test_space_bal	6	186	8	325	205	205	2	0	1	0
s225	23	2	bal	space	test	space_bal	test_bal	test_space	test_space_bal	5	135	3	302	302	302	1	0	0	0
s225	24	2	bal	space	test	space_bal	test_bal	test_space	test_space_bal	4	144	4	283	200	200	2	0	1	0
s225	28	2	bal	space	test	space_bal	test_bal	test_space	test_space_bal	4	184	8	277	108	108	2	0	1	0
s225	30	2	bal	space	test	space_bal	test_bal	test_space	test_space_bal	4	204	10	245	245	245	1	0	0	0
s225	24	2	bal	space	test	space_bal	test_bal	test_space	test_space_bal	6	146	4	210	210	210	1	0	0	0
s225	29	2	bal	space	test	space_bal	test_bal	test_space	test_space_bal	6	196	9	193	193	193	1	0	0	0
s225	30	2	bal	space	test	space_bal	test_bal	test_space	test_space_bal	6	206	10	177	177	177	1	0	0	0
s225	28	2	bal	space	test	space_bal	test_bal	test_space	test_space_bal	5	185	8	164	164	164	1	0	0	0
s227	27	2	bal	space	learn	space_bal	learn_bal	learn_space	learn_space_bal	5	175	7	0	.	.	0	.	.	1
s227	29	2	bal	space	learn	space_bal	learn_bal	learn_space	learn_space_bal	5	195	9	0	.	.	0	.	.	1
s227	25	2	bal	space	test	space_bal	test_bal	test_space	test_space_bal	5	155	5	0	.	.	0	.	.	1
s227	24	2	bal	space	test	space_bal	test_bal	test_space	test_space_bal	6	146	4	0	.	.	0	.	.	1
s227	22	2	bal	space	test	space_bal	test_bal	test_space	test_space_bal	6	126	2	0	.	.	0	.	.	1
s227	21	2	bal	space	learn	space_bal	learn_bal	learn_space	learn_space_bal	5	115	1	1390	157	873	4	1	0	0
s227	24	2	bal	space	learn	space_bal	learn_bal	learn_space	learn_space_bal	4	144	4	2121	468	939	6	2	1	0
s227	25	2	bal	space	learn	space_bal	learn_bal	learn_space	learn_space_bal	4	154	5	1822	447	673	6	1	2	0
s227	24	2	bal	space	learn	space_bal	learn_bal	learn_space	learn_space_bal	6	146	4	1478	385	557	5	2	1	0
s227	25	2	bal	space	test	space_bal	test_bal	test_space	test_space_bal	5	155	5	1861	230	539	6	3	1	0
s227	23	2	bal	space	learn	space_bal	learn_bal	learn_space	learn_space_bal	4	134	3	2643	380	380	4	3	0	0
s227	29	2	bal	space	learn	space_bal	learn_bal	learn_space	learn_space_bal	4	194	9	1594	311	311	6	2	2	0
s227	21	2	bal	space	learn	space_bal	learn_bal	learn_space	learn_space_bal	6	116	1	1591	238	238	3	1	0	0
s227	23	2	bal	space	learn	space_bal	learn_bal	learn_space	learn_space_bal	5	135	3	1307	313	313	3	1	1	0
s227	22	2	bal	space	learn	space_bal	learn_bal	learn_space	learn_space_bal	6	126	2	1241	359	359	2	0	0	0
s227	30	2	bal	space	learn	space_bal	learn_bal	learn_space	learn_space_bal	4	204	10	1192	817	817	2	0	0	1
s227	22	2	bal	space	learn	space_bal	learn_bal	learn_space	learn_space_bal	5	125	2	1162	537	537	4	3	0	0
s227	22	2	bal	space	learn	space_bal	learn_bal	learn_space	learn_space_bal	4	124	2	1015	274	274	3	0	0	0
s227	28	2	bal	space	learn	space_bal	learn_bal	learn_space	learn_space_bal	6	186	8	971	204	204	2	0	0	0
s227	29	2	bal	space	learn	space_bal	learn_bal	learn_space	learn_space_bal	6	196	9	913	478	478	2	0	0	0
s227	27	2	bal	space	learn	space_bal	learn_bal	learn_space	learn_space_bal	4	174	7	905	277	277	2	0	0	0
s227	26	2	bal	space	learn	space_bal	learn_bal	learn_space	learn_space_bal	5	165	6	816	188	188	3	1	0	0
s227	27	2	bal	space	learn	space_bal	learn_bal	learn_space	learn_space_bal	6	176	7	698	368	368	2	0	0	0
s227	24	2	bal	space	learn	space_bal	learn_bal	learn_space	learn_space_bal	5	145	4	673	242	242	3	0	2	0
s227	28	2	bal	space	learn	space_bal	learn_bal	learn_space	learn_space_bal	5	185	8	668	262	262	2	0	0	0
s227	25	2	bal	space	learn	space_bal	learn_bal	learn_space	learn_space_bal	5	155	5	611	211	211	3	1	1	0
s227	21	2	bal	space	learn	space_bal	learn_bal	learn_space	learn_space_bal	4	114	1	564	296	296	2	0	0	0
s227	30	2	bal	space	learn	space_bal	learn_bal	learn_space	learn_space_bal	5	205	10	445	445	445	1	0	0	0
s227	25	2	bal	space	learn	space_bal	learn_bal	learn_space	learn_space_bal	6	156	5	429	268	268	2	1	1	1
s227	26	2	bal	space	learn	space_bal	learn_bal	learn_space	learn_space_bal	4	164	6	392	163	163	2	1	0	1
s227	26	2	bal	space	learn	space_bal	learn_bal	learn_space	learn_space_bal	6	166	6	306	306	306	1	0	0	0
s227	28	2	bal	space	learn	space_bal	learn_bal	learn_space	learn_space_bal	4	184	8	265	265	265	1	0	0	0
s227	30	2	bal	space	learn	space_bal	learn_bal	learn_space	learn_space_bal	6	206	10	263	263	263	1	0	0	0
s227	23	2	bal	space	learn	space_bal	learn_bal	learn_space	learn_space_bal	6	136	3	244	244	244	1	0	0	0
s227	24	2	bal	space	test	space_bal	test_bal	test_space	test_space_bal	5	145	4	1792	293	293	4	2	0	0
s227	22	2	bal	space	test	space_bal	test_bal	test_space	test_space_bal	6	126	2	1263	290	290	2	0	0	0
s227	27	2	bal	space	test	space_bal	test_bal	test_space	test_space_bal	5	175	7	985	308	308	3	2	0	0
s227	30	2	bal	space	test	space_bal	test_bal	test_space	test_space_bal	5	205	10	874	490	490	3	2	1	0
s227	25	2	bal	space	test	space_bal	test_bal	test_space	test_space_bal	4	154	5	824	338	338	2	1	0	0
s227	23	2	bal	space	test	space_bal	test_bal	test_space	test_space_bal	4	134	3	728	355	355	2	0	1	0
s227	22	2	bal	space	test	space_bal	test_bal	test_space	test_space_bal	4	124	2	643	270	270	2	1	0	0
s227	29	2	bal	space	test	space_bal	test_bal	test_space	test_space_bal	4	194	9	589	303	303	2	0	1	1
s227	27	2	bal	space	test	space_bal	test_bal	test_space	test_space_bal	5	175	7	580	213	213	3	2	1	0
s227	21	2	bal	space	test	space_bal	test_bal	test_space	test_space_bal	6	116	1	545	299	299	2	1	0	0
s227	28	2	bal	space	test	space_bal	test_bal	test_space	test_space_bal	4	184	8	470	258	258	2	0	1	0
s227	26	2	bal	space	test	space_bal	test_bal	test_space	test_space_bal	4	164	6	465	153	153	2	1	0	0
s227	28	2	bal	space	test	space_bal	test_bal	test_space	test_space_bal	6	186	8	438	438	438	1	0	0	0
s227	22	2	bal	space	test	space_bal	test_bal	test_space	test_space_bal	5	125	2	413	214	214	2	1	0	0
s227	28	2	bal	space	test	space_bal	test_bal	test_space	test_space_bal	5	185	8	406	171	171	2	2	1	1
s227	21	2	bal	space	test	space_bal	test_bal	test_space	test_space_bal	4	114	1	307	307	307	1	0	0	0
s227	24	2	bal	space	test	space_bal	test_bal	test_space	test_space_bal	5	145	4	284	284	284	1	0	0	0
s227	27	2	bal	space	test	space_bal	test_bal	test_space	test_space_bal	6	176	7	262	262	262	1	0	0	0
s227	29	2	bal	space	test	space_bal	test_bal	test_space	test_space_bal	5	195	9	261	261	261	1	0	0	0
s227	27	2	bal	space	test	space_bal	test_bal	test_space	test_space_bal	4	174	7	246	246	246	1	0	0	0
s227	26	2	bal	space	test	space_bal	test_bal	test_space	test_space_bal	5	165	6	232	232	232	1	0	0	0
s227	30	2	bal	space	test	space_bal	test_bal	test_space	test_space_bal	5	205	10	199	199	199	1	0	0	0
s227	30	2	bal	space	test	space_bal	test_bal	test_space	test_space_bal	4	204	10	191	191	191	1	0	1	1
s227	24	2	bal	space	test	space_bal	test_bal	test_space	test_space_bal	4	144	4	184	184	184	1	0	0	0
s227	23	2	bal	space	test	space_bal	test_bal	test_space	test_space_bal	6	136	3	183	183	183	1	0	0	0
s227	30	2	bal	space	test	space_bal	test_bal	test_space	test_space_bal	6	206	10	130	130	130	1	0	0	0
s228	24	2	bal	space	learn	space_bal	learn_bal	learn_space	learn_space_bal	5	145	4	0	.	.	0	.	.	1
s228	29	2	bal	space	learn	space_bal	learn_bal	learn_space	learn_space_bal	6	196	9	0	.	.	0	.	.	1
s228	26	2	bal	space	test	space_bal	test_bal	test_space	test_space_bal	4	164	6	0	.	.	0	.	.	1
s228	22	2	bal	space	test	space_bal	test_bal	test_space	test_space_bal	4	124	2	0	.	.	0	.	.	1
s228	28	2	bal	space	test	space_bal	test_bal	test_space	test_space_bal	6	186	8	0	.	.	0	.	.	1
s228	21	2	bal	space	learn	space_bal	learn_bal	learn_space	learn_space_bal	5	115	1	1614	204	589	7	1	2	0
s228	22	2	bal	space	learn	space_bal	learn_bal	learn_space	learn_space_bal	6	126	2	1568	472	757	5	1	0	0
s228	23	2	bal	space	learn	space_bal	learn_bal	learn_space	learn_space_bal	4	134	3	1784	219	591	6	2	2	0
s228	25	2	bal	space	learn	space_bal	learn_bal	learn_space	learn_space_bal	4	154	5	1585	546	1222	3	0	1	0
s228	30	2	bal	space	learn	space_bal	learn_bal	learn_space	learn_space_bal	5	205	10	1330	228	501	5	1	1	0
s228	27	2	bal	space	learn	space_bal	learn_bal	learn_space	learn_space_bal	5	175	7	777	334	479	3	0	0	0
s228	29	2	bal	space	learn	space_bal	learn_bal	learn_space	learn_space_bal	4	194	9	730	325	730	2	0	0	0
s228	23	2	bal	space	learn	space_bal	learn_bal	learn_space	learn_space_bal	5	135	3	384	229	384	2	0	0	0
s228	25	2	bal	space	learn	space_bal	learn_bal	learn_space	learn_space_bal	6	156	5	1781	82	82	6	1	3	1
s228	27	2	bal	space	learn	space_bal	learn_bal	learn_space	learn_space_bal	4	174	7	1027	293	293	4	0	1	0
s228	28	2	bal	space	learn	space_bal	learn_bal	learn_space	learn_space_bal	5	185	8	988	266	266	4	2	1	0
s228	28	2	bal	space	learn	space_bal	learn_bal	learn_space	learn_space_bal	4	184	8	887	440	440	3	1	1	0
s228	21	2	bal	space	learn	space_bal	learn_bal	learn_space	learn_space_bal	4	114	1	885	239	239	3	1	0	0
s228	27	2	bal	space	learn	space_bal	learn_bal	learn_space	learn_space_bal	6	176	7	871	431	431	2	1	0	0
s228	26	2	bal	space	learn	space_bal	learn_bal	learn_space	learn_space_bal	4	164	6	789	246	246	3	0	2	0
s228	21	2	bal	space	learn	space_bal	learn_bal	learn_space	learn_space_bal	6	116	1	723	315	315	2	0	1	0
s228	26	2	bal	space	learn	space_bal	learn_bal	learn_space	learn_space_bal	6	166	6	690	347	347	2	0	0	0
s228	23	2	bal	space	learn	space_bal	learn_bal	learn_space	learn_space_bal	6	136	3	657	129	129	3	0	1	0
s228	30	2	bal	space	learn	space_bal	learn_bal	learn_space	learn_space_bal	4	204	10	647	310	310	2	1	0	0
s228	25	2	bal	space	learn	space_bal	learn_bal	learn_space	learn_space_bal	5	155	5	636	355	355	2	0	1	0
s228	22	2	bal	space	learn	space_bal	learn_bal	learn_space	learn_space_bal	4	124	2	624	313	313	2	0	0	0
s228	24	2	bal	space	learn	space_bal	learn_bal	learn_space	learn_space_bal	4	144	4	511	189	189	3	2	3	0
s228	24	2	bal	space	learn	space_bal	learn_bal	learn_space	learn_space_bal	6	146	4	487	325	325	2	0	1	0
s228	29	2	bal	space	learn	space_bal	learn_bal	learn_space	learn_space_bal	5	195	9	299	299	299	1	0	1	1
s228	28	2	bal	space	learn	space_bal	learn_bal	learn_space	learn_space_bal	6	186	8	207	207	207	1	0	1	0
s228	26	2	bal	space	learn	space_bal	learn_bal	learn_space	learn_space_bal	5	165	6	171	171	171	1	0	0	0
s228	30	2	bal	space	learn	space_bal	learn_bal	learn_space	learn_space_bal	6	206	10	138	138	138	1	0	0	0
s228	22	2	bal	space	learn	space_bal	learn_bal	learn_space	learn_space_bal	5	125	2	116	116	116	1	0	0	0
s228	29	2	bal	space	test	space_bal	test_bal	test_space	test_space_bal	6	196	9	2164	190	190	7	1	3	0
s228	25	2	bal	space	test	space_bal	test_bal	test_space	test_space_bal	6	156	5	1500	281	281	3	1	0	0
s228	26	2	bal	space	test	space_bal	test_bal	test_space	test_space_bal	6	166	6	1299	159	159	2	1	1	0
s228	23	2	bal	space	test	space_bal	test_bal	test_space	test_space_bal	5	135	3	1272	348	348	3	1	0	0
s228	21	2	bal	space	test	space_bal	test_bal	test_space	test_space_bal	5	115	1	1025	173	173	4	1	2	0
s228	23	2	bal	space	test	space_bal	test_bal	test_space	test_space_bal	5	135	3	913	306	306	4	3	2	1
s228	27	2	bal	space	test	space_bal	test_bal	test_space	test_space_bal	4	174	7	790	126	126	3	1	1	0
s228	23	2	bal	space	test	space_bal	test_bal	test_space	test_space_bal	4	134	3	735	307	307	2	1	1	0
s228	21	2	bal	space	test	space_bal	test_bal	test_space	test_space_bal	4	114	1	670	343	343	2	1	0	0
s228	22	2	bal	space	test	space_bal	test_bal	test_space	test_space_bal	5	125	2	666	350	350	2	1	1	0
s228	25	2	bal	space	test	space_bal	test_bal	test_space	test_space_bal	4	154	5	635	635	635	1	0	1	0
s228	29	2	bal	space	test	space_bal	test_bal	test_space	test_space_bal	4	194	9	626	272	272	2	1	1	0
s228	25	2	bal	space	test	space_bal	test_bal	test_space	test_space_bal	6	156	5	528	289	289	2	0	1	0
s228	28	2	bal	space	test	space_bal	test_bal	test_space	test_space_bal	4	184	8	481	307	307	2	1	1	0
s228	21	2	bal	space	test	space_bal	test_bal	test_space	test_space_bal	6	116	1	427	427	427	1	0	0	0
s228	23	2	bal	space	test	space_bal	test_bal	test_space	test_space_bal	6	136	3	323	197	197	2	1	0	0
s228	28	2	bal	space	test	space_bal	test_bal	test_space	test_space_bal	5	185	8	283	283	283	1	0	0	0
s228	29	2	bal	space	test	space_bal	test_bal	test_space	test_space_bal	6	196	9	271	271	271	1	0	0	0
s228	22	2	bal	space	test	space_bal	test_bal	test_space	test_space_bal	6	126	2	257	257	257	1	0	0	0
s228	25	2	bal	space	test	space_bal	test_bal	test_space	test_space_bal	5	155	5	250	250	250	1	0	0	0
s228	30	2	bal	space	test	space_bal	test_bal	test_space	test_space_bal	4	204	10	221	221	221	1	1	0	1
s228	30	2	bal	space	test	space_bal	test_bal	test_space	test_space_bal	6	206	10	212	212	212	1	1	1	1
s228	29	2	bal	space	test	space_bal	test_bal	test_space	test_space_bal	5	195	9	197	197	197	1	0	1	0
s228	26	2	bal	space	test	space_bal	test_bal	test_space	test_space_bal	5	165	6	191	191	191	1	0	0	0
s228	24	2	bal	space	test	space_bal	test_bal	test_space	test_space_bal	5	145	4	186	186	186	1	0	0	0
s228	27	2	bal	space	test	space_bal	test_bal	test_space	test_space_bal	5	175	7	156	156	156	1	1	1	1
s228	24	2	bal	space	test	space_bal	test_bal	test_space	test_space_bal	4	144	4	152	152	152	1	0	0	0
s229	23	2	bal	space	learn	space_bal	learn_bal	learn_space	learn_space_bal	4	134	3	1508	166	1065	7	1	2	0
s229	30	2	bal	space	test	space_bal	test_bal	test_space	test_space_bal	5	205	10	1290	242	932	5	0	1	0
s229	23	2	bal	space	learn	space_bal	learn_bal	learn_space	learn_space_bal	6	136	3	1082	443	1082	2	0	0	0
s229	25	2	bal	space	learn	space_bal	learn_bal	learn_space	learn_space_bal	4	154	5	877	701	877	2	0	0	0
s229	28	2	bal	space	learn	space_bal	learn_bal	learn_space	learn_space_bal	4	184	8	829	251	519	3	0	0	0
s229	26	2	bal	space	learn	space_bal	learn_bal	learn_space	learn_space_bal	4	164	6	699	160	699	2	0	0	0
s229	24	2	bal	space	learn	space_bal	learn_bal	learn_space	learn_space_bal	5	145	4	467	295	467	2	0	0	0
s229	21	2	bal	space	learn	space_bal	learn_bal	learn_space	learn_space_bal	5	115	1	390	173	390	2	0	0	0
s229	25	2	bal	space	test	space_bal	test_bal	test_space	test_space_bal	4	154	5	701	289	701	2	0	0	0
s229	23	2	bal	space	learn	space_bal	learn_bal	learn_space	learn_space_bal	5	135	3	1205	190	190	4	1	1	0
s229	21	2	bal	space	learn	space_bal	learn_bal	learn_space	learn_space_bal	4	114	1	1147	362	362	3	2	0	0
s229	30	2	bal	space	learn	space_bal	learn_bal	learn_space	learn_space_bal	4	204	10	1127	455	455	3	0	1	0
s229	27	2	bal	space	learn	space_bal	learn_bal	learn_space	learn_space_bal	4	174	7	1107	438	438	3	1	0	0
s229	27	2	bal	space	learn	space_bal	learn_bal	learn_space	learn_space_bal	5	175	7	765	327	327	3	0	0	0
s229	29	2	bal	space	learn	space_bal	learn_bal	learn_space	learn_space_bal	4	194	9	664	363	363	2	1	0	0
s229	22	2	bal	space	learn	space_bal	learn_bal	learn_space	learn_space_bal	4	124	2	616	104	104	3	0	1	0
s229	29	2	bal	space	learn	space_bal	learn_bal	learn_space	learn_space_bal	6	196	9	564	564	564	1	0	0	0
s229	21	2	bal	space	learn	space_bal	learn_bal	learn_space	learn_space_bal	6	116	1	499	499	499	1	0	0	0
s229	29	2	bal	space	learn	space_bal	learn_bal	learn_space	learn_space_bal	5	195	9	469	209	209	2	1	0	0
s229	24	2	bal	space	learn	space_bal	learn_bal	learn_space	learn_space_bal	4	144	4	431	431	431	1	0	0	0
s229	22	2	bal	space	learn	space_bal	learn_bal	learn_space	learn_space_bal	6	126	2	406	406	406	1	0	0	0
s229	22	2	bal	space	learn	space_bal	learn_bal	learn_space	learn_space_bal	5	125	2	384	141	141	2	0	1	0
s229	27	2	bal	space	learn	space_bal	learn_bal	learn_space	learn_space_bal	6	176	7	372	372	372	1	0	0	0
s229	26	2	bal	space	learn	space_bal	learn_bal	learn_space	learn_space_bal	5	165	6	345	345	345	1	0	0	0
s229	28	2	bal	space	learn	space_bal	learn_bal	learn_space	learn_space_bal	5	185	8	298	298	298	1	0	0	0
s229	30	2	bal	space	learn	space_bal	learn_bal	learn_space	learn_space_bal	6	206	10	294	294	294	1	0	0	0
s229	25	2	bal	space	learn	space_bal	learn_bal	learn_space	learn_space_bal	5	155	5	288	288	288	1	0	0	0
s229	24	2	bal	space	learn	space_bal	learn_bal	learn_space	learn_space_bal	6	146	4	232	232	232	1	0	0	0
s229	25	2	bal	space	learn	space_bal	learn_bal	learn_space	learn_space_bal	6	156	5	196	196	196	1	0	0	0
s229	30	2	bal	space	learn	space_bal	learn_bal	learn_space	learn_space_bal	5	205	10	182	182	182	1	0	0	0
s229	28	2	bal	space	learn	space_bal	learn_bal	learn_space	learn_space_bal	6	186	8	172	172	172	1	0	1	0
s229	26	2	bal	space	learn	space_bal	learn_bal	learn_space	learn_space_bal	6	166	6	130	130	130	1	0	0	0
s229	26	2	bal	space	test	space_bal	test_bal	test_space	test_space_bal	6	166	6	1557	949	949	3	0	1	0
s229	21	2	bal	space	test	space_bal	test_bal	test_space	test_space_bal	5	115	1	1020	516	516	2	1	0	0
s229	24	2	bal	space	test	space_bal	test_bal	test_space	test_space_bal	6	146	4	911	298	298	3	2	0	0
s229	27	2	bal	space	test	space_bal	test_bal	test_space	test_space_bal	6	176	7	855	313	313	2	1	0	0
s229	23	2	bal	space	test	space_bal	test_bal	test_space	test_space_bal	4	134	3	814	252	252	3	1	0	0
s229	22	2	bal	space	test	space_bal	test_bal	test_space	test_space_bal	4	124	2	767	256	256	3	2	0	0
s229	28	2	bal	space	test	space_bal	test_bal	test_space	test_space_bal	4	184	8	666	262	262	2	0	0	0
s229	30	2	bal	space	test	space_bal	test_bal	test_space	test_space_bal	6	206	10	623	335	335	2	0	0	0
s229	29	2	bal	space	test	space_bal	test_bal	test_space	test_space_bal	4	194	9	559	327	327	2	1	0	0
s229	30	2	bal	space	test	space_bal	test_bal	test_space	test_space_bal	4	204	10	535	535	535	1	0	0	0
s229	23	2	bal	space	test	space_bal	test_bal	test_space	test_space_bal	5	135	3	531	300	300	2	0	0	0
s229	30	2	bal	space	test	space_bal	test_bal	test_space	test_space_bal	5	205	10	508	259	259	2	0	0	0
s229	24	2	bal	space	test	space_bal	test_bal	test_space	test_space_bal	4	144	4	494	494	494	1	0	0	0
s229	27	2	bal	space	test	space_bal	test_bal	test_space	test_space_bal	4	174	7	399	399	399	1	0	0	0
s229	23	2	bal	space	test	space_bal	test_bal	test_space	test_space_bal	6	136	3	375	375	375	1	0	0	0
s229	21	2	bal	space	test	space_bal	test_bal	test_space	test_space_bal	6	116	1	364	364	364	1	0	0	0
s229	22	2	bal	space	test	space_bal	test_bal	test_space	test_space_bal	5	125	2	357	357	357	1	0	0	0
s229	25	2	bal	space	test	space_bal	test_bal	test_space	test_space_bal	5	155	5	356	356	356	1	0	0	0
s229	27	2	bal	space	test	space_bal	test_bal	test_space	test_space_bal	6	176	7	329	329	329	1	0	0	0
s229	21	2	bal	space	test	space_bal	test_bal	test_space	test_space_bal	4	114	1	314	314	314	1	0	0	0
s229	28	2	bal	space	test	space_bal	test_bal	test_space	test_space_bal	5	185	8	302	302	302	1	0	0	0
s229	29	2	bal	space	test	space_bal	test_bal	test_space	test_space_bal	5	195	9	298	298	298	1	0	0	0
s229	22	2	bal	space	test	space_bal	test_bal	test_space	test_space_bal	6	126	2	295	295	295	1	0	0	0
s229	26	2	bal	space	test	space_bal	test_bal	test_space	test_space_bal	4	164	6	291	291	291	1	0	0	0
s229	27	2	bal	space	test	space_bal	test_bal	test_space	test_space_bal	5	175	7	286	286	286	1	0	0	0
s229	25	2	bal	space	test	space_bal	test_bal	test_space	test_space_bal	6	156	5	258	258	258	1	0	0	0
s229	26	2	bal	space	test	space_bal	test_bal	test_space	test_space_bal	5	165	6	252	252	252	1	0	0	0
s229	26	2	bal	space	test	space_bal	test_bal	test_space	test_space_bal	6	166	6	238	238	238	1	0	0	0
s230	30	2	bal	space	learn	space_bal	learn_bal	learn_space	learn_space_bal	4	204	10	2102	189	1300	8	2	2	0
s230	21	2	bal	space	test	space_bal	test_bal	test_space	test_space_bal	5	115	1	1981	275	1108	7	0	0	0
s230	23	2	bal	space	learn	space_bal	learn_bal	learn_space	learn_space_bal	4	134	3	1282	395	1086	4	0	0	0
s230	21	2	bal	space	learn	space_bal	learn_bal	learn_space	learn_space_bal	4	114	1	1058	150	1058	3	0	0	0
s230	25	2	bal	space	learn	space_bal	learn_bal	learn_space	learn_space_bal	6	156	5	919	336	713	4	0	1	0
s230	29	2	bal	space	test	space_bal	test_bal	test_space	test_space_bal	6	196	9	1323	239	757	6	0	0	0
s230	25	2	bal	space	learn	space_bal	learn_bal	learn_space	learn_space_bal	4	154	5	850	504	850	2	0	0	0
s230	27	2	bal	space	learn	space_bal	learn_bal	learn_space	learn_space_bal	5	175	7	781	255	509	4	0	1	0
s230	28	2	bal	space	learn	space_bal	learn_bal	learn_space	learn_space_bal	4	184	8	629	245	464	3	1	1	0
s230	23	2	bal	space	learn	space_bal	learn_bal	learn_space	learn_space_bal	5	135	3	606	430	606	2	0	0	0
s230	26	2	bal	space	learn	space_bal	learn_bal	learn_space	learn_space_bal	4	164	6	580	303	580	2	0	0	0
s230	28	2	bal	space	learn	space_bal	learn_bal	learn_space	learn_space_bal	5	185	8	516	318	516	2	0	0	0
s230	24	2	bal	space	learn	space_bal	learn_bal	learn_space	learn_space_bal	6	146	4	443	238	443	2	0	0	0
s230	27	2	bal	space	learn	space_bal	learn_bal	learn_space	learn_space_bal	6	176	7	376	187	376	2	0	0	0
s230	22	2	bal	space	learn	space_bal	learn_bal	learn_space	learn_space_bal	4	124	2	332	157	332	2	0	0	0
s230	22	2	bal	space	learn	space_bal	learn_bal	learn_space	learn_space_bal	6	126	2	332	153	332	2	0	0	0
s230	24	2	bal	space	test	space_bal	test_bal	test_space	test_space_bal	5	145	4	1052	295	493	3	0	0	0
s230	28	2	bal	space	test	space_bal	test_bal	test_space	test_space_bal	4	184	8	718	293	498	3	0	0	0
s230	25	2	bal	space	test	space_bal	test_bal	test_space	test_space_bal	5	155	5	649	183	649	2	0	0	0
s230	24	2	bal	space	test	space_bal	test_bal	test_space	test_space_bal	6	146	4	503	174	503	2	0	0	0
s230	22	2	bal	space	test	space_bal	test_bal	test_space	test_space_bal	4	124	2	438	264	438	2	0	0	0
s230	22	2	bal	space	test	space_bal	test_bal	test_space	test_space_bal	5	125	2	410	140	410	2	0	0	0
s230	27	2	bal	space	learn	space_bal	learn_bal	learn_space	learn_space_bal	4	174	7	1013	609	609	2	1	0	0
s230	28	2	bal	space	learn	space_bal	learn_bal	learn_space	learn_space_bal	6	186	8	872	259	259	4	1	1	0
s230	26	2	bal	space	learn	space_bal	learn_bal	learn_space	learn_space_bal	5	165	6	833	636	636	2	1	0	0
s230	29	2	bal	space	learn	space_bal	learn_bal	learn_space	learn_space_bal	5	195	9	607	241	241	2	0	0	0
s230	29	2	bal	space	learn	space_bal	learn_bal	learn_space	learn_space_bal	4	194	9	528	342	342	2	0	0	0
s230	26	2	bal	space	learn	space_bal	learn_bal	learn_space	learn_space_bal	6	166	6	462	277	277	2	0	1	0
s230	24	2	bal	space	learn	space_bal	learn_bal	learn_space	learn_space_bal	5	145	4	366	366	366	1	0	0	0
s230	22	2	bal	space	learn	space_bal	learn_bal	learn_space	learn_space_bal	5	125	2	333	333	333	1	0	0	0
s230	24	2	bal	space	learn	space_bal	learn_bal	learn_space	learn_space_bal	4	144	4	320	320	320	1	0	0	0
s230	29	2	bal	space	learn	space_bal	learn_bal	learn_space	learn_space_bal	6	196	9	288	288	288	1	0	0	0
s230	21	2	bal	space	learn	space_bal	learn_bal	learn_space	learn_space_bal	5	115	1	265	265	265	1	0	1	0
s230	21	2	bal	space	learn	space_bal	learn_bal	learn_space	learn_space_bal	6	116	1	258	258	258	1	0	0	0
s230	30	2	bal	space	learn	space_bal	learn_bal	learn_space	learn_space_bal	6	206	10	255	255	255	1	0	0	0
s230	23	2	bal	space	learn	space_bal	learn_bal	learn_space	learn_space_bal	6	136	3	239	239	239	1	0	0	0
s230	25	2	bal	space	learn	space_bal	learn_bal	learn_space	learn_space_bal	5	155	5	209	209	209	1	0	0	0
s230	30	2	bal	space	learn	space_bal	learn_bal	learn_space	learn_space_bal	5	205	10	191	191	191	1	0	0	0
s230	28	2	bal	space	test	space_bal	test_bal	test_space	test_space_bal	6	186	8	1481	215	215	5	2	2	0
s230	24	2	bal	space	test	space_bal	test_bal	test_space	test_space_bal	6	146	4	1345	483	483	4	1	2	0
s230	25	2	bal	space	test	space_bal	test_bal	test_space	test_space_bal	4	154	5	1030	212	212	5	1	1	0
s230	23	2	bal	space	test	space_bal	test_bal	test_space	test_space_bal	5	135	3	842	350	350	2	0	0	0
s230	29	2	bal	space	test	space_bal	test_bal	test_space	test_space_bal	4	194	9	723	262	262	2	0	0	0
s230	23	2	bal	space	test	space_bal	test_bal	test_space	test_space_bal	4	134	3	603	171	171	2	0	0	0
s230	27	2	bal	space	test	space_bal	test_bal	test_space	test_space_bal	6	176	7	583	251	251	2	0	1	0
s230	23	2	bal	space	test	space_bal	test_bal	test_space	test_space_bal	6	136	3	509	509	509	1	0	0	0
s230	24	2	bal	space	test	space_bal	test_bal	test_space	test_space_bal	5	145	4	428	198	198	2	1	0	0
s230	26	2	bal	space	test	space_bal	test_bal	test_space	test_space_bal	4	164	6	349	349	349	1	0	0	0
s230	26	2	bal	space	test	space_bal	test_bal	test_space	test_space_bal	6	166	6	290	290	290	1	0	0	0
s230	26	2	bal	space	test	space_bal	test_bal	test_space	test_space_bal	5	165	6	285	285	285	1	0	0	0
s230	21	2	bal	space	test	space_bal	test_bal	test_space	test_space_bal	4	114	1	282	282	282	1	0	0	0
s230	21	2	bal	space	test	space_bal	test_bal	test_space	test_space_bal	5	115	1	250	250	250	1	0	0	0
s230	24	2	bal	space	test	space_bal	test_bal	test_space	test_space_bal	4	144	4	248	248	248	1	0	0	0
s230	27	2	bal	space	test	space_bal	test_bal	test_space	test_space_bal	4	174	7	246	246	246	1	0	0	0
s230	29	2	bal	space	test	space_bal	test_bal	test_space	test_space_bal	5	195	9	245	245	245	1	0	0	0
s230	30	2	bal	space	test	space_bal	test_bal	test_space	test_space_bal	6	206	10	243	243	243	1	0	0	0
s230	21	2	bal	space	test	space_bal	test_bal	test_space	test_space_bal	6	116	1	237	237	237	1	0	0	0
s230	27	2	bal	space	test	space_bal	test_bal	test_space	test_space_bal	5	175	7	212	212	212	1	0	0	0
s230	29	2	bal	space	test	space_bal	test_bal	test_space	test_space_bal	6	196	9	196	196	196	1	0	0	0
s230	30	2	bal	space	test	space_bal	test_bal	test_space	test_space_bal	4	204	10	173	173	173	1	0	0	0
s251	24	2	bal	space	test	space_bal	test_bal	test_space	test_space_bal	5	145	4	0	.	.	0	.	.	1
s251	25	2	bal	space	learn	space_bal	learn_bal	learn_space	learn_space_bal	4	154	5	947	154	947	4	0	0	0
s251	22	2	bal	space	test	space_bal	test_bal	test_space	test_space_bal	6	126	2	1485	478	1485	4	1	0	1
s251	27	2	bal	space	learn	space_bal	learn_bal	learn_space	learn_space_bal	4	174	7	1487	191	512	8	2	4	0
s251	26	2	bal	space	test	space_bal	test_bal	test_space	test_space_bal	5	165	6	882	313	882	3	0	0	0
s251	22	2	bal	space	learn	space_bal	learn_bal	learn_space	learn_space_bal	5	125	2	1640	156	644	6	1	1	0
s251	27	2	bal	space	learn	space_bal	learn_bal	learn_space	learn_space_bal	5	175	7	1264	596	885	4	2	0	0
s251	21	2	bal	space	learn	space_bal	learn_bal	learn_space	learn_space_bal	6	116	1	651	480	651	2	0	0	0
s251	21	2	bal	space	learn	space_bal	learn_bal	learn_space	learn_space_bal	5	115	1	639	199	317	3	0	2	0
s251	22	2	bal	space	learn	space_bal	learn_bal	learn_space	learn_space_bal	6	126	2	563	167	316	3	1	1	0
s251	22	2	bal	space	learn	space_bal	learn_bal	learn_space	learn_space_bal	4	124	2	482	266	482	2	1	1	1
s251	24	2	bal	space	test	space_bal	test_bal	test_space	test_space_bal	6	146	4	1018	307	583	3	1	0	0
s251	29	2	bal	space	test	space_bal	test_bal	test_space	test_space_bal	5	195	9	636	388	636	2	0	0	0
s251	22	2	bal	space	test	space_bal	test_bal	test_space	test_space_bal	5	125	2	634	147	413	3	1	0	0
s251	29	2	bal	space	test	space_bal	test_bal	test_space	test_space_bal	6	196	9	526	251	526	2	0	0	0
s251	23	2	bal	space	learn	space_bal	learn_bal	learn_space	learn_space_bal	4	134	3	953	362	362	3	1	0	0
s251	29	2	bal	space	learn	space_bal	learn_bal	learn_space	learn_space_bal	4	194	9	696	314	314	2	1	0	0
s251	23	2	bal	space	learn	space_bal	learn_bal	learn_space	learn_space_bal	6	136	3	673	117	117	3	0	1	0
s251	23	2	bal	space	learn	space_bal	learn_bal	learn_space	learn_space_bal	5	135	3	666	267	267	3	1	1	0
s251	25	2	bal	space	learn	space_bal	learn_bal	learn_space	learn_space_bal	5	155	5	635	336	336	2	1	0	0
s251	27	2	bal	space	learn	space_bal	learn_bal	learn_space	learn_space_bal	6	176	7	606	371	371	2	0	0	0
s251	21	2	bal	space	learn	space_bal	learn_bal	learn_space	learn_space_bal	4	114	1	535	179	179	3	1	2	0
s251	28	2	bal	space	learn	space_bal	learn_bal	learn_space	learn_space_bal	6	186	8	494	301	301	2	1	0	0
s251	30	2	bal	space	learn	space_bal	learn_bal	learn_space	learn_space_bal	5	205	10	457	154	154	2	1	0	0
s251	24	2	bal	space	learn	space_bal	learn_bal	learn_space	learn_space_bal	6	146	4	404	404	404	1	0	0	0
s251	24	2	bal	space	learn	space_bal	learn_bal	learn_space	learn_space_bal	5	145	4	403	403	403	1	0	0	0
s251	28	2	bal	space	learn	space_bal	learn_bal	learn_space	learn_space_bal	5	185	8	379	244	244	2	0	1	0
s251	24	2	bal	space	learn	space_bal	learn_bal	learn_space	learn_space_bal	4	144	4	379	379	379	1	0	0	0
s251	29	2	bal	space	learn	space_bal	learn_bal	learn_space	learn_space_bal	5	195	9	366	195	195	2	1	0	1
s251	25	2	bal	space	learn	space_bal	learn_bal	learn_space	learn_space_bal	6	156	5	318	318	318	1	0	0	0
s251	30	2	bal	space	learn	space_bal	learn_bal	learn_space	learn_space_bal	4	204	10	302	302	302	1	0	0	0
s251	28	2	bal	space	learn	space_bal	learn_bal	learn_space	learn_space_bal	4	184	8	290	290	290	1	0	0	0
s251	26	2	bal	space	learn	space_bal	learn_bal	learn_space	learn_space_bal	6	166	6	267	267	267	1	0	0	0
s251	26	2	bal	space	learn	space_bal	learn_bal	learn_space	learn_space_bal	4	164	6	262	262	262	1	0	0	0
s251	26	2	bal	space	learn	space_bal	learn_bal	learn_space	learn_space_bal	5	165	6	217	217	217	1	0	0	0
s251	30	2	bal	space	learn	space_bal	learn_bal	learn_space	learn_space_bal	6	206	10	201	201	201	1	0	0	0
s251	29	2	bal	space	learn	space_bal	learn_bal	learn_space	learn_space_bal	6	196	9	147	147	147	1	0	0	0
s251	25	2	bal	space	test	space_bal	test_bal	test_space	test_space_bal	6	156	5	1454	307	307	3	1	1	0
s251	30	2	bal	space	test	space_bal	test_bal	test_space	test_space_bal	5	205	10	1156	1156	1156	1	1	0	1
s251	27	2	bal	space	test	space_bal	test_bal	test_space	test_space_bal	5	175	7	1131	143	143	6	2	2	0
s251	23	2	bal	space	test	space_bal	test_bal	test_space	test_space_bal	4	134	3	1041	324	324	3	1	1	0
s251	25	2	bal	space	test	space_bal	test_bal	test_space	test_space_bal	4	154	5	1008	331	331	2	1	0	0
s251	28	2	bal	space	test	space_bal	test_bal	test_space	test_space_bal	4	184	8	760	281	281	3	1	1	0
s251	27	2	bal	space	test	space_bal	test_bal	test_space	test_space_bal	4	174	7	709	201	201	2	1	0	0
s251	29	2	bal	space	test	space_bal	test_bal	test_space	test_space_bal	4	194	9	690	435	435	2	0	0	0
s251	21	2	bal	space	test	space_bal	test_bal	test_space	test_space_bal	6	116	1	668	234	234	2	1	0	0
s251	28	2	bal	space	test	space_bal	test_bal	test_space	test_space_bal	5	185	8	650	388	388	2	0	1	0
s251	21	2	bal	space	test	space_bal	test_bal	test_space	test_space_bal	4	114	1	575	293	293	2	1	0	0
s251	27	2	bal	space	test	space_bal	test_bal	test_space	test_space_bal	6	176	7	536	251	251	2	1	1	0
s251	21	2	bal	space	test	space_bal	test_bal	test_space	test_space_bal	5	115	1	506	264	264	2	1	1	0
s251	23	2	bal	space	test	space_bal	test_bal	test_space	test_space_bal	5	135	3	419	419	419	1	0	0	0
s251	26	2	bal	space	test	space_bal	test_bal	test_space	test_space_bal	4	164	6	401	268	268	2	0	0	0
s251	23	2	bal	space	test	space_bal	test_bal	test_space	test_space_bal	6	136	3	369	369	369	1	1	0	1
s251	22	2	bal	space	test	space_bal	test_bal	test_space	test_space_bal	4	124	2	232	232	232	1	0	0	0
s251	25	2	bal	space	test	space_bal	test_bal	test_space	test_space_bal	6	156	5	229	229	229	1	0	0	0
s251	24	2	bal	space	test	space_bal	test_bal	test_space	test_space_bal	4	144	4	216	216	216	1	0	0	0
s251	25	2	bal	space	test	space_bal	test_bal	test_space	test_space_bal	5	155	5	203	203	203	1	0	0	0
s251	30	2	bal	space	test	space_bal	test_bal	test_space	test_space_bal	4	204	10	181	181	181	1	0	0	0
s251	22	2	bal	space	test	space_bal	test_bal	test_space	test_space_bal	6	126	2	180	180	180	1	0	0	0
s251	30	2	bal	space	test	space_bal	test_bal	test_space	test_space_bal	6	206	10	157	157	157	1	0	0	0
s253	28	2	bal	space	learn	space_bal	learn_bal	learn_space	learn_space_bal	6	186	8	0	.	.	0	.	.	1
s253	26	2	bal	space	learn	space_bal	learn_bal	learn_space	learn_space_bal	6	166	6	3206	622	1966	9	1	0	0
s253	23	2	bal	space	learn	space_bal	learn_bal	learn_space	learn_space_bal	4	134	3	2210	266	1364	9	2	1	0
s253	28	2	bal	space	test	space_bal	test_bal	test_space	test_space_bal	6	186	8	1408	174	1052	5	0	0	0
s253	27	2	bal	space	learn	space_bal	learn_bal	learn_space	learn_space_bal	4	174	7	1245	366	1245	3	0	0	0
s253	28	2	bal	space	test	space_bal	test_bal	test_space	test_space_bal	4	184	8	799	225	799	3	0	0	0
s253	27	2	bal	space	test	space_bal	test_bal	test_space	test_space_bal	4	174	7	780	358	780	3	0	0	0
s253	29	2	bal	space	learn	space_bal	learn_bal	learn_space	learn_space_bal	6	196	9	1273	528	848	4	0	1	0
s253	26	2	bal	space	learn	space_bal	learn_bal	learn_space	learn_space_bal	4	164	6	689	415	689	2	0	0	0
s253	26	2	bal	space	learn	space_bal	learn_bal	learn_space	learn_space_bal	5	165	6	454	157	322	3	2	0	1
s253	30	2	bal	space	test	space_bal	test_bal	test_space	test_space_bal	5	205	10	1413	412	716	3	1	2	0
s253	23	2	bal	space	test	space_bal	test_bal	test_space	test_space_bal	4	134	3	1172	371	729	3	0	0	0
s253	24	2	bal	space	test	space_bal	test_bal	test_space	test_space_bal	4	144	4	571	279	571	2	0	0	0
s253	23	2	bal	space	test	space_bal	test_bal	test_space	test_space_bal	6	136	3	433	223	433	2	0	0	0
s253	21	2	bal	space	learn	space_bal	learn_bal	learn_space	learn_space_bal	4	114	1	2489	559	559	7	2	2	0
s253	28	2	bal	space	learn	space_bal	learn_bal	learn_space	learn_space_bal	4	184	8	1075	229	229	4	1	1	0
s253	30	2	bal	space	learn	space_bal	learn_bal	learn_space	learn_space_bal	4	204	10	987	400	400	3	0	1	0
s253	30	2	bal	space	learn	space_bal	learn_bal	learn_space	learn_space_bal	5	205	10	968	415	415	3	1	0	0
s253	28	2	bal	space	learn	space_bal	learn_bal	learn_space	learn_space_bal	5	185	8	821	478	478	2	1	0	0
s253	22	2	bal	space	learn	space_bal	learn_bal	learn_space	learn_space_bal	5	125	2	790	343	343	2	0	0	0
s253	22	2	bal	space	learn	space_bal	learn_bal	learn_space	learn_space_bal	4	124	2	773	305	305	3	1	0	1
s253	24	2	bal	space	learn	space_bal	learn_bal	learn_space	learn_space_bal	5	145	4	744	523	523	2	0	0	1
s253	24	2	bal	space	learn	space_bal	learn_bal	learn_space	learn_space_bal	6	146	4	689	247	247	2	0	0	0
s253	29	2	bal	space	learn	space_bal	learn_bal	learn_space	learn_space_bal	4	194	9	639	639	639	1	0	0	0
s253	30	2	bal	space	learn	space_bal	learn_bal	learn_space	learn_space_bal	6	206	10	636	636	636	1	0	0	0
s253	23	2	bal	space	learn	space_bal	learn_bal	learn_space	learn_space_bal	5	135	3	605	605	605	1	0	0	0
s253	23	2	bal	space	learn	space_bal	learn_bal	learn_space	learn_space_bal	6	136	3	601	247	247	2	1	1	1
s253	24	2	bal	space	learn	space_bal	learn_bal	learn_space	learn_space_bal	4	144	4	419	419	419	1	0	0	0
s253	22	2	bal	space	learn	space_bal	learn_bal	learn_space	learn_space_bal	6	126	2	365	365	365	1	0	1	0
s253	25	2	bal	space	learn	space_bal	learn_bal	learn_space	learn_space_bal	6	156	5	324	324	324	1	0	0	0
s253	25	2	bal	space	learn	space_bal	learn_bal	learn_space	learn_space_bal	4	154	5	291	291	291	1	0	0	0
s253	25	2	bal	space	learn	space_bal	learn_bal	learn_space	learn_space_bal	5	155	5	280	124	124	2	0	0	0
s253	21	2	bal	space	learn	space_bal	learn_bal	learn_space	learn_space_bal	6	116	1	223	223	223	1	0	0	0
s253	27	2	bal	space	learn	space_bal	learn_bal	learn_space	learn_space_bal	5	175	7	185	185	185	1	0	1	0
s253	29	2	bal	space	learn	space_bal	learn_bal	learn_space	learn_space_bal	5	195	9	172	172	172	1	0	0	0
s253	27	2	bal	space	learn	space_bal	learn_bal	learn_space	learn_space_bal	6	176	7	135	135	135	1	1	0	1
s253	21	2	bal	space	learn	space_bal	learn_bal	learn_space	learn_space_bal	5	115	1	132	132	132	1	0	0	0
s253	26	2	bal	space	test	space_bal	test_bal	test_space	test_space_bal	6	166	6	1380	240	240	4	0	2	0
s253	26	2	bal	space	test	space_bal	test_bal	test_space	test_space_bal	4	164	6	1346	291	291	4	0	3	0
s253	21	2	bal	space	test	space_bal	test_bal	test_space	test_space_bal	6	116	1	1113	239	239	4	1	0	0
s253	29	2	bal	space	test	space_bal	test_bal	test_space	test_space_bal	4	194	9	857	278	278	2	1	0	0
s253	25	2	bal	space	test	space_bal	test_bal	test_space	test_space_bal	4	154	5	802	178	178	3	0	1	0
s253	27	2	bal	space	test	space_bal	test_bal	test_space	test_space_bal	6	176	7	802	267	267	2	1	0	0
s253	29	2	bal	space	test	space_bal	test_bal	test_space	test_space_bal	6	196	9	698	303	303	2	0	0	0
s253	30	2	bal	space	test	space_bal	test_bal	test_space	test_space_bal	6	206	10	559	274	274	2	0	1	0
s253	30	2	bal	space	test	space_bal	test_bal	test_space	test_space_bal	4	204	10	553	353	353	2	1	0	0
s253	24	2	bal	space	test	space_bal	test_bal	test_space	test_space_bal	6	146	4	534	212	212	2	1	1	0
s253	25	2	bal	space	test	space_bal	test_bal	test_space	test_space_bal	6	156	5	493	298	298	2	1	1	0
s253	26	2	bal	space	test	space_bal	test_bal	test_space	test_space_bal	5	165	6	482	482	482	1	0	0	1
s253	25	2	bal	space	test	space_bal	test_bal	test_space	test_space_bal	5	155	5	481	321	321	2	1	0	0
s253	24	2	bal	space	test	space_bal	test_bal	test_space	test_space_bal	5	145	4	468	311	311	2	1	0	0
s253	22	2	bal	space	test	space_bal	test_bal	test_space	test_space_bal	6	126	2	408	408	408	1	0	0	0
s253	21	2	bal	space	test	space_bal	test_bal	test_space	test_space_bal	5	115	1	396	396	396	1	0	0	0
s253	22	2	bal	space	test	space_bal	test_bal	test_space	test_space_bal	5	125	2	396	396	396	1	0	0	0
s253	23	2	bal	space	test	space_bal	test_bal	test_space	test_space_bal	5	135	3	360	360	360	1	0	0	1
s253	30	2	bal	space	test	space_bal	test_bal	test_space	test_space_bal	5	205	10	313	313	313	1	0	0	0
s253	29	2	bal	space	test	space_bal	test_bal	test_space	test_space_bal	5	195	9	308	308	308	1	0	0	0
s253	28	2	bal	space	test	space_bal	test_bal	test_space	test_space_bal	6	186	8	253	253	253	1	0	0	0
s253	28	2	bal	space	test	space_bal	test_bal	test_space	test_space_bal	5	185	8	225	225	225	1	0	0	0
s253	27	2	bal	space	test	space_bal	test_bal	test_space	test_space_bal	5	175	7	185	185	185	1	0	0	0
s254	23	2	bal	space	learn	space_bal	learn_bal	learn_space	learn_space_bal	4	134	3	2540	444	795	7	1	0	0
s254	25	2	bal	space	learn	space_bal	learn_bal	learn_space	learn_space_bal	4	154	5	1090	283	733	5	1	0	0
s254	28	2	bal	space	learn	space_bal	learn_bal	learn_space	learn_space_bal	4	184	8	1068	335	622	5	0	1	0
s254	29	2	bal	space	learn	space_bal	learn_bal	learn_space	learn_space_bal	5	195	9	568	228	568	3	0	0	0
s254	30	2	bal	space	learn	space_bal	learn_bal	learn_space	learn_space_bal	4	204	10	1228	201	365	4	1	0	0
s254	27	2	bal	space	learn	space_bal	learn_bal	learn_space	learn_space_bal	4	174	7	1129	231	404	5	0	1	0
s254	23	2	bal	space	learn	space_bal	learn_bal	learn_space	learn_space_bal	5	135	3	970	286	413	3	0	0	0
s254	21	2	bal	space	learn	space_bal	learn_bal	learn_space	learn_space_bal	4	114	1	916	433	695	3	0	0	0
s254	21	2	bal	space	learn	space_bal	learn_bal	learn_space	learn_space_bal	6	116	1	835	225	551	4	1	0	0
s254	24	2	bal	space	learn	space_bal	learn_bal	learn_space	learn_space_bal	4	144	4	528	225	369	3	0	1	0
s254	22	2	bal	space	learn	space_bal	learn_bal	learn_space	learn_space_bal	5	125	2	461	339	461	2	0	0	0
s254	24	2	bal	space	learn	space_bal	learn_bal	learn_space	learn_space_bal	5	145	4	457	206	457	2	0	0	0
s254	26	2	bal	space	learn	space_bal	learn_bal	learn_space	learn_space_bal	6	166	6	243	154	243	2	0	0	0
s254	26	2	bal	space	test	space_bal	test_bal	test_space	test_space_bal	6	166	6	1309	360	631	3	0	0	0
s254	27	2	bal	space	test	space_bal	test_bal	test_space	test_space_bal	4	174	7	521	308	521	2	0	0	0
s254	22	2	bal	space	test	space_bal	test_bal	test_space	test_space_bal	6	126	2	468	242	468	2	0	0	0
s254	30	2	bal	space	test	space_bal	test_bal	test_space	test_space_bal	4	204	10	463	224	463	2	0	0	0
s254	21	2	bal	space	test	space_bal	test_bal	test_space	test_space_bal	6	116	1	447	263	447	2	0	0	0
s254	24	2	bal	space	test	space_bal	test_bal	test_space	test_space_bal	6	146	4	434	236	434	2	0	0	0
s254	25	2	bal	space	test	space_bal	test_bal	test_space	test_space_bal	4	154	5	393	97	393	2	0	0	0
s254	23	2	bal	space	test	space_bal	test_bal	test_space	test_space_bal	5	135	3	375	190	375	2	0	0	0
s254	29	2	bal	space	test	space_bal	test_bal	test_space	test_space_bal	6	196	9	358	176	358	2	0	0	0
s254	22	2	bal	space	learn	space_bal	learn_bal	learn_space	learn_space_bal	4	124	2	958	278	278	4	2	1	0
s254	26	2	bal	space	learn	space_bal	learn_bal	learn_space	learn_space_bal	5	165	6	800	169	169	3	0	1	0
s254	29	2	bal	space	learn	space_bal	learn_bal	learn_space	learn_space_bal	4	194	9	758	144	144	3	1	0	0
s254	27	2	bal	space	learn	space_bal	learn_bal	learn_space	learn_space_bal	5	175	7	668	266	266	2	0	0	0
s254	27	2	bal	space	learn	space_bal	learn_bal	learn_space	learn_space_bal	6	176	7	613	246	246	2	1	0	0
s254	21	2	bal	space	learn	space_bal	learn_bal	learn_space	learn_space_bal	5	115	1	584	204	204	2	1	0	0
s254	23	2	bal	space	learn	space_bal	learn_bal	learn_space	learn_space_bal	6	136	3	444	249	249	2	0	0	0
s254	22	2	bal	space	learn	space_bal	learn_bal	learn_space	learn_space_bal	6	126	2	440	440	440	1	1	1	1
s254	24	2	bal	space	learn	space_bal	learn_bal	learn_space	learn_space_bal	6	146	4	365	235	235	2	1	0	0
s254	26	2	bal	space	learn	space_bal	learn_bal	learn_space	learn_space_bal	4	164	6	273	171	171	2	1	1	0
s254	28	2	bal	space	learn	space_bal	learn_bal	learn_space	learn_space_bal	6	186	8	271	271	271	1	0	0	0
s254	25	2	bal	space	learn	space_bal	learn_bal	learn_space	learn_space_bal	5	155	5	251	251	251	1	0	1	0
s254	29	2	bal	space	learn	space_bal	learn_bal	learn_space	learn_space_bal	6	196	9	231	231	231	1	0	0	0
s254	28	2	bal	space	learn	space_bal	learn_bal	learn_space	learn_space_bal	5	185	8	214	214	214	1	0	0	0
s254	25	2	bal	space	learn	space_bal	learn_bal	learn_space	learn_space_bal	6	156	5	171	171	171	1	0	0	0
s254	30	2	bal	space	learn	space_bal	learn_bal	learn_space	learn_space_bal	5	205	10	129	129	129	1	0	0	0
s254	30	2	bal	space	learn	space_bal	learn_bal	learn_space	learn_space_bal	6	206	10	124	124	124	1	0	0	0
s254	22	2	bal	space	test	space_bal	test_bal	test_space	test_space_bal	4	124	2	1988	202	202	9	0	2	0
s254	21	2	bal	space	test	space_bal	test_bal	test_space	test_space_bal	4	114	1	1315	281	281	5	2	1	0
s254	24	2	bal	space	test	space_bal	test_bal	test_space	test_space_bal	5	145	4	1249	300	300	4	1	0	0
s254	27	2	bal	space	test	space_bal	test_bal	test_space	test_space_bal	6	176	7	1156	368	368	4	1	1	0
s254	22	2	bal	space	test	space_bal	test_bal	test_space	test_space_bal	4	124	2	1154	177	177	5	1	0	0
s254	23	2	bal	space	test	space_bal	test_bal	test_space	test_space_bal	4	134	3	969	352	352	3	2	0	0
s254	21	2	bal	space	test	space_bal	test_bal	test_space	test_space_bal	4	114	1	897	296	296	3	2	0	0
s254	30	2	bal	space	test	space_bal	test_bal	test_space	test_space_bal	6	206	10	832	331	331	2	1	0	0
s254	28	2	bal	space	test	space_bal	test_bal	test_space	test_space_bal	5	185	8	699	285	285	2	0	0	0
s254	22	2	bal	space	test	space_bal	test_bal	test_space	test_space_bal	5	125	2	542	365	365	2	0	1	0
s254	24	2	bal	space	test	space_bal	test_bal	test_space	test_space_bal	4	144	4	277	277	277	1	0	0	0
s254	25	2	bal	space	test	space_bal	test_bal	test_space	test_space_bal	5	155	5	270	270	270	1	0	0	0
s254	26	2	bal	space	test	space_bal	test_bal	test_space	test_space_bal	4	164	6	266	266	266	1	0	0	0
s254	27	2	bal	space	test	space_bal	test_bal	test_space	test_space_bal	5	175	7	253	253	253	1	0	0	0
s254	30	2	bal	space	test	space_bal	test_bal	test_space	test_space_bal	5	205	10	243	243	243	1	0	0	0
s254	25	2	bal	space	test	space_bal	test_bal	test_space	test_space_bal	6	156	5	234	234	234	1	0	0	0
s254	28	2	bal	space	test	space_bal	test_bal	test_space	test_space_bal	4	184	8	212	212	212	1	0	0	0
s254	26	2	bal	space	test	space_bal	test_bal	test_space	test_space_bal	5	165	6	200	200	200	1	0	0	0
s254	28	2	bal	space	test	space_bal	test_bal	test_space	test_space_bal	6	186	8	192	192	192	1	0	0	0
s254	21	2	bal	space	test	space_bal	test_bal	test_space	test_space_bal	5	115	1	167	167	167	1	0	0	0
s254	23	2	bal	space	test	space_bal	test_bal	test_space	test_space_bal	6	136	3	105	105	105	1	0	0	0
s255	29	2	bal	space	learn	space_bal	learn_bal	learn_space	learn_space_bal	5	195	9	0	.	.	0	.	.	1
s255	22	2	bal	space	learn	space_bal	learn_bal	learn_space	learn_space_bal	4	124	2	1132	219	661	7	1	2	0
s255	24	2	bal	space	learn	space_bal	learn_bal	learn_space	learn_space_bal	4	144	4	697	161	340	4	1	0	0
s255	22	2	bal	space	learn	space_bal	learn_bal	learn_space	learn_space_bal	6	126	2	434	251	434	2	0	0	0
s255	29	2	bal	space	learn	space_bal	learn_bal	learn_space	learn_space_bal	4	194	9	327	155	327	2	0	0	0
s255	29	2	bal	space	test	space_bal	test_bal	test_space	test_space_bal	4	194	9	1994	113	270	10	1	3	0
s255	29	2	bal	space	test	space_bal	test_bal	test_space	test_space_bal	5	195	9	1564	130	267	6	0	1	0
s255	28	2	bal	space	test	space_bal	test_bal	test_space	test_space_bal	5	185	8	349	125	349	2	0	0	0
s255	29	2	bal	space	test	space_bal	test_bal	test_space	test_space_bal	5	195	9	306	167	306	2	0	0	0
s255	28	2	bal	space	test	space_bal	test_bal	test_space	test_space_bal	4	184	8	280	82	280	2	0	0	0
s255	21	2	bal	space	test	space_bal	test_bal	test_space	test_space_bal	6	116	1	274	185	274	2	0	0	0
s255	29	2	bal	space	test	space_bal	test_bal	test_space	test_space_bal	6	196	9	241	84	241	2	0	0	0
s255	30	2	bal	space	learn	space_bal	learn_bal	learn_space	learn_space_bal	4	204	10	1357	328	328	4	1	1	1
s255	23	2	bal	space	learn	space_bal	learn_bal	learn_space	learn_space_bal	5	135	3	1351	467	467	4	1	0	0
s255	23	2	bal	space	learn	space_bal	learn_bal	learn_space	learn_space_bal	4	134	3	1315	333	333	5	0	2	0
s255	23	2	bal	space	learn	space_bal	learn_bal	learn_space	learn_space_bal	6	136	3	1174	93	93	5	2	0	0
s255	26	2	bal	space	learn	space_bal	learn_bal	learn_space	learn_space_bal	5	165	6	977	268	268	4	0	1	0
s255	21	2	bal	space	learn	space_bal	learn_bal	learn_space	learn_space_bal	5	115	1	814	365	365	3	1	1	0
s255	25	2	bal	space	learn	space_bal	learn_bal	learn_space	learn_space_bal	4	154	5	812	300	300	3	1	0	0
s255	27	2	bal	space	learn	space_bal	learn_bal	learn_space	learn_space_bal	4	174	7	720	453	453	2	0	0	0
s255	22	2	bal	space	learn	space_bal	learn_bal	learn_space	learn_space_bal	5	125	2	509	324	324	2	1	1	0
s255	28	2	bal	space	learn	space_bal	learn_bal	learn_space	learn_space_bal	4	184	8	479	479	479	1	1	0	1
s255	26	2	bal	space	learn	space_bal	learn_bal	learn_space	learn_space_bal	4	164	6	378	378	378	1	0	0	0
s255	25	2	bal	space	learn	space_bal	learn_bal	learn_space	learn_space_bal	6	156	5	337	337	337	1	0	0	0
s255	21	2	bal	space	learn	space_bal	learn_bal	learn_space	learn_space_bal	4	114	1	325	325	325	1	0	0	0
s255	25	2	bal	space	learn	space_bal	learn_bal	learn_space	learn_space_bal	5	155	5	312	312	312	1	0	0	0
s255	24	2	bal	space	learn	space_bal	learn_bal	learn_space	learn_space_bal	5	145	4	304	304	304	1	0	1	0
s255	21	2	bal	space	learn	space_bal	learn_bal	learn_space	learn_space_bal	6	116	1	291	291	291	1	0	0	0
s255	27	2	bal	space	learn	space_bal	learn_bal	learn_space	learn_space_bal	5	175	7	264	264	264	1	0	0	0
s255	27	2	bal	space	learn	space_bal	learn_bal	learn_space	learn_space_bal	6	176	7	244	244	244	1	0	0	0
s255	28	2	bal	space	learn	space_bal	learn_bal	learn_space	learn_space_bal	5	185	8	242	242	242	1	0	0	0
s255	26	2	bal	space	learn	space_bal	learn_bal	learn_space	learn_space_bal	6	166	6	221	221	221	1	0	0	0
s255	30	2	bal	space	learn	space_bal	learn_bal	learn_space	learn_space_bal	6	206	10	204	204	204	1	1	0	1
s255	29	2	bal	space	learn	space_bal	learn_bal	learn_space	learn_space_bal	6	196	9	201	201	201	1	1	0	1
s255	30	2	bal	space	learn	space_bal	learn_bal	learn_space	learn_space_bal	5	205	10	192	192	192	1	0	0	0
s255	24	2	bal	space	learn	space_bal	learn_bal	learn_space	learn_space_bal	6	146	4	179	179	179	1	0	0	1
s255	28	2	bal	space	learn	space_bal	learn_bal	learn_space	learn_space_bal	6	186	8	148	148	148	1	0	0	0
s255	26	2	bal	space	test	space_bal	test_bal	test_space	test_space_bal	6	166	6	2064	353	353	7	4	1	0
s255	23	2	bal	space	test	space_bal	test_bal	test_space	test_space_bal	4	134	3	1284	298	298	2	0	0	0
s255	30	2	bal	space	test	space_bal	test_bal	test_space	test_space_bal	6	206	10	1213	185	185	3	1	1	0
s255	25	2	bal	space	test	space_bal	test_bal	test_space	test_space_bal	4	154	5	916	214	214	2	1	0	0
s255	27	2	bal	space	test	space_bal	test_bal	test_space	test_space_bal	6	176	7	788	367	367	2	1	0	0
s255	22	2	bal	space	test	space_bal	test_bal	test_space	test_space_bal	5	125	2	760	172	172	3	1	0	0
s255	23	2	bal	space	test	space_bal	test_bal	test_space	test_space_bal	6	136	3	655	329	329	2	1	0	0
s255	23	2	bal	space	test	space_bal	test_bal	test_space	test_space_bal	5	135	3	611	345	345	3	1	1	0
s255	21	2	bal	space	test	space_bal	test_bal	test_space	test_space_bal	4	114	1	460	212	212	2	1	0	0
s255	29	2	bal	space	test	space_bal	test_bal	test_space	test_space_bal	4	194	9	358	168	168	2	0	1	0
s255	28	2	bal	space	test	space_bal	test_bal	test_space	test_space_bal	6	186	8	332	332	332	1	0	0	0
s255	22	2	bal	space	test	space_bal	test_bal	test_space	test_space_bal	6	126	2	330	330	330	1	0	0	0
s255	30	2	bal	space	test	space_bal	test_bal	test_space	test_space_bal	5	205	10	270	270	270	1	0	0	0
s255	22	2	bal	space	test	space_bal	test_bal	test_space	test_space_bal	4	124	2	241	241	241	1	0	0	0
s255	26	2	bal	space	test	space_bal	test_bal	test_space	test_space_bal	6	166	6	230	230	230	1	0	0	0
s255	25	2	bal	space	test	space_bal	test_bal	test_space	test_space_bal	5	155	5	222	222	222	1	0	0	0
s255	26	2	bal	space	test	space_bal	test_bal	test_space	test_space_bal	4	164	6	210	210	210	1	0	0	0
s255	27	2	bal	space	test	space_bal	test_bal	test_space	test_space_bal	4	174	7	205	205	205	1	0	0	0
s255	25	2	bal	space	test	space_bal	test_bal	test_space	test_space_bal	6	156	5	178	178	178	1	0	0	0
s255	21	2	bal	space	test	space_bal	test_bal	test_space	test_space_bal	5	115	1	158	158	158	1	0	0	0
s255	24	2	bal	space	test	space_bal	test_bal	test_space	test_space_bal	4	144	4	146	146	146	1	0	0	0
s255	24	2	bal	space	test	space_bal	test_bal	test_space	test_space_bal	5	145	4	107	107	107	1	0	0	0
s255	24	2	bal	space	test	space_bal	test_bal	test_space	test_space_bal	6	146	4	95	95	95	1	0	0	0
s256	30	2	bal	space	learn	space_bal	learn_bal	learn_space	learn_space_bal	5	205	10	0	.	.	2	.	.	1
s256	23	2	bal	space	learn	space_bal	learn_bal	learn_space	learn_space_bal	6	136	3	0	.	.	2	.	.	1
s256	28	2	bal	space	test	space_bal	test_bal	test_space	test_space_bal	5	185	8	0	.	.	2	.	.	1
s256	30	2	bal	space	learn	space_bal	learn_bal	learn_space	learn_space_bal	4	204	10	1470	391	1470	2	0	2	0
s256	26	2	bal	space	test	space_bal	test_bal	test_space	test_space_bal	5	165	6	1636	372	1636	2	0	0	0
s256	24	2	bal	space	learn	space_bal	learn_bal	learn_space	learn_space_bal	4	144	4	1258	478	1258	2	0	0	0
s256	27	2	bal	space	learn	space_bal	learn_bal	learn_space	learn_space_bal	6	176	7	1214	506	1084	2	0	1	0
s256	26	2	bal	space	learn	space_bal	learn_bal	learn_space	learn_space_bal	4	164	6	866	174	648	2	0	0	0
s256	30	2	bal	space	learn	space_bal	learn_bal	learn_space	learn_space_bal	6	206	10	1431	743	971	2	1	1	0
s256	27	2	bal	space	learn	space_bal	learn_bal	learn_space	learn_space_bal	4	174	7	1182	741	1182	2	0	0	0
s256	26	2	bal	space	learn	space_bal	learn_bal	learn_space	learn_space_bal	6	166	6	1167	1042	1167	2	0	0	0
s256	29	2	bal	space	learn	space_bal	learn_bal	learn_space	learn_space_bal	5	195	9	791	622	791	2	0	0	0
s256	28	2	bal	space	learn	space_bal	learn_bal	learn_space	learn_space_bal	6	186	8	783	518	783	2	0	0	0
s256	22	2	bal	space	learn	space_bal	learn_bal	learn_space	learn_space_bal	4	124	2	436	222	436	2	0	0	0
s256	28	2	bal	space	test	space_bal	test_bal	test_space	test_space_bal	6	186	8	734	580	734	2	0	0	0
s256	30	2	bal	space	test	space_bal	test_bal	test_space	test_space_bal	4	204	10	620	529	620	2	0	0	0
s256	24	2	bal	space	test	space_bal	test_bal	test_space	test_space_bal	4	144	4	476	321	476	2	0	0	0
s256	28	2	bal	space	test	space_bal	test_bal	test_space	test_space_bal	4	184	8	378	199	378	2	0	0	0
s256	21	2	bal	space	test	space_bal	test_bal	test_space	test_space_bal	6	116	1	340	177	340	2	0	0	0
s256	25	2	bal	space	test	space_bal	test_bal	test_space	test_space_bal	6	156	5	203	97	203	2	0	0	0
s256	22	2	bal	space	learn	space_bal	learn_bal	learn_space	learn_space_bal	5	125	2	1445	818	818	2	2	0	0
s256	24	2	bal	space	learn	space_bal	learn_bal	learn_space	learn_space_bal	5	145	4	578	387	387	2	1	0	0
s256	21	2	bal	space	learn	space_bal	learn_bal	learn_space	learn_space_bal	4	114	1	517	218	218	2	0	1	0
s256	23	2	bal	space	learn	space_bal	learn_bal	learn_space	learn_space_bal	4	134	3	493	493	493	2	0	0	0
s256	21	2	bal	space	learn	space_bal	learn_bal	learn_space	learn_space_bal	6	116	1	428	258	258	2	1	0	0
s256	25	2	bal	space	learn	space_bal	learn_bal	learn_space	learn_space_bal	5	155	5	407	194	194	2	0	0	0
s256	21	2	bal	space	learn	space_bal	learn_bal	learn_space	learn_space_bal	5	115	1	398	398	398	2	0	0	0
s256	26	2	bal	space	learn	space_bal	learn_bal	learn_space	learn_space_bal	5	165	6	351	351	351	2	0	0	0
s256	28	2	bal	space	learn	space_bal	learn_bal	learn_space	learn_space_bal	4	184	8	327	327	327	2	0	0	0
s256	25	2	bal	space	learn	space_bal	learn_bal	learn_space	learn_space_bal	4	154	5	316	192	192	2	0	1	0
s256	29	2	bal	space	learn	space_bal	learn_bal	learn_space	learn_space_bal	6	196	9	308	308	308	2	0	1	0
s256	29	2	bal	space	learn	space_bal	learn_bal	learn_space	learn_space_bal	4	194	9	290	290	290	2	0	1	0
s256	28	2	bal	space	learn	space_bal	learn_bal	learn_space	learn_space_bal	5	185	8	277	151	151	2	0	1	0
s256	23	2	bal	space	learn	space_bal	learn_bal	learn_space	learn_space_bal	5	135	3	182	182	182	2	0	0	0
s256	27	2	bal	space	learn	space_bal	learn_bal	learn_space	learn_space_bal	5	175	7	172	172	172	2	0	0	0
s256	25	2	bal	space	learn	space_bal	learn_bal	learn_space	learn_space_bal	6	156	5	146	146	146	2	0	0	0
s256	22	2	bal	space	learn	space_bal	learn_bal	learn_space	learn_space_bal	6	126	2	146	146	146	2	0	0	0
s256	24	2	bal	space	learn	space_bal	learn_bal	learn_space	learn_space_bal	6	146	4	124	124	124	2	0	1	0
s256	27	2	bal	space	test	space_bal	test_bal	test_space	test_space_bal	5	175	7	1136	203	203	2	0	1	0
s256	30	2	bal	space	test	space_bal	test_bal	test_space	test_space_bal	4	204	10	1032	183	183	2	1	0	0
s256	25	2	bal	space	test	space_bal	test_bal	test_space	test_space_bal	4	154	5	832	361	361	2	2	0	1
s256	22	2	bal	space	test	space_bal	test_bal	test_space	test_space_bal	5	125	2	739	739	739	2	0	1	0
s256	29	2	bal	space	test	space_bal	test_bal	test_space	test_space_bal	6	196	9	657	657	657	2	1	0	1
s256	24	2	bal	space	test	space_bal	test_bal	test_space	test_space_bal	6	146	4	630	156	156	2	1	0	0
s256	22	2	bal	space	test	space_bal	test_bal	test_space	test_space_bal	4	124	2	597	597	597	2	0	0	0
s256	23	2	bal	space	test	space_bal	test_bal	test_space	test_space_bal	5	135	3	591	157	157	2	2	1	0
s256	27	2	bal	space	test	space_bal	test_bal	test_space	test_space_bal	5	175	7	570	359	359	2	1	1	0
s256	23	2	bal	space	test	space_bal	test_bal	test_space	test_space_bal	4	134	3	533	252	252	2	1	2	0
s256	29	2	bal	space	test	space_bal	test_bal	test_space	test_space_bal	4	194	9	511	345	345	2	0	1	0
s256	26	2	bal	space	test	space_bal	test_bal	test_space	test_space_bal	6	166	6	462	199	199	2	1	0	0
s256	23	2	bal	space	test	space_bal	test_bal	test_space	test_space_bal	6	136	3	462	174	174	2	1	0	0
s256	22	2	bal	space	test	space_bal	test_bal	test_space	test_space_bal	6	126	2	379	156	156	2	1	0	0
s256	21	2	bal	space	test	space_bal	test_bal	test_space	test_space_bal	4	114	1	270	270	270	2	0	1	0
s256	26	2	bal	space	test	space_bal	test_bal	test_space	test_space_bal	4	164	6	237	237	237	2	0	0	0
s256	29	2	bal	space	test	space_bal	test_bal	test_space	test_space_bal	5	195	9	230	230	230	2	0	1	0
s256	25	2	bal	space	test	space_bal	test_bal	test_space	test_space_bal	5	155	5	193	193	193	2	0	1	0
s256	27	2	bal	space	test	space_bal	test_bal	test_space	test_space_bal	4	174	7	174	174	174	2	0	0	0
s256	30	2	bal	space	test	space_bal	test_bal	test_space	test_space_bal	5	205	10	173	173	173	2	0	0	0
s256	30	2	bal	space	test	space_bal	test_bal	test_space	test_space_bal	6	206	10	172	172	172	2	0	0	0
s256	24	2	bal	space	test	space_bal	test_bal	test_space	test_space_bal	5	145	4	172	172	172	2	0	0	0
s331	29	3	bal	space	learn	space_bal	learn_bal	learn_space	learn_space_bal	6	96	9	0	.	.	0	.	.	1
s331	26	3	bal	space	learn	space_bal	learn_bal	learn_space	learn_space_bal	5	65	6	0	.	.	0	.	.	1
s331	27	3	bal	space	learn	space_bal	learn_bal	learn_space	learn_space_bal	6	76	7	0	.	.	0	.	.	1
s331	28	3	bal	space	learn	space_bal	learn_bal	learn_space	learn_space_bal	6	86	8	0	.	.	0	.	.	1
s331	21	3	bal	space	test	space_bal	test_bal	test_space	test_space_bal	4	14	1	0	.	.	0	.	.	1
s331	26	3	bal	space	learn	space_bal	learn_bal	learn_space	learn_space_bal	4	64	6	764	171	481	5	0	1	0
s331	21	3	bal	space	test	space_bal	test_bal	test_space	test_space_bal	5	115	1	1350	622	926	5	2	1	0
s331	27	3	bal	space	test	space_bal	test_bal	test_space	test_space_bal	6	176	7	842	467	842	3	0	0	0
s331	30	3	bal	space	learn	space_bal	learn_bal	learn_space	learn_space_bal	4	104	10	934	251	499	4	1	0	0
s331	24	3	bal	space	learn	space_bal	learn_bal	learn_space	learn_space_bal	4	44	4	681	180	681	2	0	0	1
s331	25	3	bal	space	learn	space_bal	learn_bal	learn_space	learn_space_bal	4	54	5	604	174	314	4	1	1	0
s331	28	3	bal	space	learn	space_bal	learn_bal	learn_space	learn_space_bal	5	85	8	358	264	358	2	0	0	0
s331	24	3	bal	space	learn	space_bal	learn_bal	learn_space	learn_space_bal	5	45	4	343	94	257	3	1	0	0
s331	23	3	bal	space	test	space_bal	test_bal	test_space	test_space_bal	4	34	3	646	413	468	3	1	0	0
s331	24	3	bal	space	test	space_bal	test_bal	test_space	test_space_bal	4	44	4	541	244	541	2	1	0	1
s331	27	3	bal	space	test	space_bal	test_bal	test_space	test_space_bal	5	75	7	381	253	381	2	1	0	1
s331	29	3	bal	space	test	space_bal	test_bal	test_space	test_space_bal	4	94	9	380	189	343	3	1	0	0
s331	22	3	bal	space	test	space_bal	test_bal	test_space	test_space_bal	6	26	2	215	107	215	2	0	0	0
s331	29	3	bal	space	test	space_bal	test_bal	test_space	test_space_bal	5	95	9	158	76	158	2	0	0	0
s331	22	3	bal	space	learn	space_bal	learn_bal	learn_space	learn_space_bal	4	24	2	1497	174	174	6	2	1	0
s331	30	3	bal	space	learn	space_bal	learn_bal	learn_space	learn_space_bal	5	105	10	1384	362	362	4	1	1	0
s331	23	3	bal	space	learn	space_bal	learn_bal	learn_space	learn_space_bal	5	35	3	982	247	247	5	1	0	0
s331	23	3	bal	space	learn	space_bal	learn_bal	learn_space	learn_space_bal	4	34	3	740	227	227	2	2	1	1
s331	27	3	bal	space	learn	space_bal	learn_bal	learn_space	learn_space_bal	4	74	7	735	367	367	3	1	1	0
s331	21	3	bal	space	learn	space_bal	learn_bal	learn_space	learn_space_bal	4	14	1	578	177	177	3	1	1	1
s331	26	3	bal	space	learn	space_bal	learn_bal	learn_space	learn_space_bal	6	66	6	465	310	310	2	1	1	0
s331	21	3	bal	space	learn	space_bal	learn_bal	learn_space	learn_space_bal	6	16	1	430	430	430	1	0	0	1
s331	21	3	bal	space	learn	space_bal	learn_bal	learn_space	learn_space_bal	5	15	1	419	169	169	2	0	0	0
s331	23	3	bal	space	learn	space_bal	learn_bal	learn_space	learn_space_bal	6	36	3	408	408	408	1	0	0	0
s331	29	3	bal	space	learn	space_bal	learn_bal	learn_space	learn_space_bal	4	94	9	396	197	197	2	1	0	0
s331	29	3	bal	space	learn	space_bal	learn_bal	learn_space	learn_space_bal	5	95	9	323	323	323	1	0	0	0
s331	27	3	bal	space	learn	space_bal	learn_bal	learn_space	learn_space_bal	5	75	7	304	304	304	1	1	0	1
s331	30	3	bal	space	learn	space_bal	learn_bal	learn_space	learn_space_bal	6	106	10	301	301	301	1	0	0	0
s331	22	3	bal	space	learn	space_bal	learn_bal	learn_space	learn_space_bal	5	25	2	297	297	297	1	0	0	0
s331	28	3	bal	space	learn	space_bal	learn_bal	learn_space	learn_space_bal	4	84	8	287	287	287	1	0	0	1
s331	25	3	bal	space	learn	space_bal	learn_bal	learn_space	learn_space_bal	6	56	5	246	246	246	1	0	0	0
s331	24	3	bal	space	learn	space_bal	learn_bal	learn_space	learn_space_bal	6	46	4	221	221	221	1	0	0	0
s331	25	3	bal	space	learn	space_bal	learn_bal	learn_space	learn_space_bal	5	55	5	122	122	122	1	0	0	0
s331	22	3	bal	space	learn	space_bal	learn_bal	learn_space	learn_space_bal	6	26	2	83	83	83	1	1	0	1
s331	26	3	bal	space	test	space_bal	test_bal	test_space	test_space_bal	5	165	6	826	275	275	3	0	0	0
s331	25	3	bal	space	test	space_bal	test_bal	test_space	test_space_bal	4	54	5	702	81	81	3	0	0	1
s331	25	3	bal	space	test	space_bal	test_bal	test_space	test_space_bal	6	56	5	681	340	340	3	1	0	0
s331	24	3	bal	space	test	space_bal	test_bal	test_space	test_space_bal	6	46	4	618	371	371	2	1	0	0
s331	21	3	bal	space	test	space_bal	test_bal	test_space	test_space_bal	6	16	1	611	238	238	3	1	0	0
s331	22	3	bal	space	test	space_bal	test_bal	test_space	test_space_bal	4	24	2	600	247	247	3	1	0	0
s331	22	3	bal	space	test	space_bal	test_bal	test_space	test_space_bal	5	25	2	444	112	112	3	1	1	1
s331	26	3	bal	space	test	space_bal	test_bal	test_space	test_space_bal	6	66	6	421	374	374	2	1	0	1
s331	25	3	bal	space	test	space_bal	test_bal	test_space	test_space_bal	5	55	5	372	372	372	1	0	0	0
s331	26	3	bal	space	test	space_bal	test_bal	test_space	test_space_bal	4	64	6	359	359	359	1	0	0	0
s331	30	3	bal	space	test	space_bal	test_bal	test_space	test_space_bal	4	104	10	330	330	330	1	1	0	1
s331	28	3	bal	space	test	space_bal	test_bal	test_space	test_space_bal	6	86	8	319	214	214	2	0	0	0
s331	28	3	bal	space	test	space_bal	test_bal	test_space	test_space_bal	5	85	8	278	106	106	2	1	0	0
s331	23	3	bal	space	test	space_bal	test_bal	test_space	test_space_bal	6	36	3	244	147	147	2	0	0	0
s331	24	3	bal	space	test	space_bal	test_bal	test_space	test_space_bal	5	45	4	222	222	222	1	0	0	0
s331	27	3	bal	space	test	space_bal	test_bal	test_space	test_space_bal	4	74	7	184	31	31	2	0	1	0
s331	27	3	bal	space	test	space_bal	test_bal	test_space	test_space_bal	6	76	7	181	181	181	1	0	0	0
s331	26	3	bal	space	test	space_bal	test_bal	test_space	test_space_bal	5	65	6	178	178	178	1	0	0	0
s331	30	3	bal	space	test	space_bal	test_bal	test_space	test_space_bal	5	105	10	143	143	143	1	0	0	0
s331	28	3	bal	space	test	space_bal	test_bal	test_space	test_space_bal	4	84	8	105	105	105	1	0	1	0
s331	30	3	bal	space	test	space_bal	test_bal	test_space	test_space_bal	6	106	10	84	84	84	1	0	0	0
s332	21	3	bal	space	learn	space_bal	learn_bal	learn_space	learn_space_bal	5	15	1	0	.	.	0	.	.	1
s332	28	3	bal	space	learn	space_bal	learn_bal	learn_space	learn_space_bal	4	84	8	0	.	.	0	.	.	1
s332	24	3	bal	space	learn	space_bal	learn_bal	learn_space	learn_space_bal	4	44	4	0	.	.	0	.	.	1
s332	29	3	bal	space	learn	space_bal	learn_bal	learn_space	learn_space_bal	6	96	9	0	.	.	0	.	.	1
s332	28	3	bal	space	learn	space_bal	learn_bal	learn_space	learn_space_bal	6	86	8	0	.	.	0	.	.	1
s332	30	3	bal	space	learn	space_bal	learn_bal	learn_space	learn_space_bal	6	106	10	0	.	.	0	.	.	1
s332	26	3	bal	space	learn	space_bal	learn_bal	learn_space	learn_space_bal	5	65	6	0	.	.	0	.	.	1
s332	30	3	bal	space	learn	space_bal	learn_bal	learn_space	learn_space_bal	5	105	10	0	.	.	0	.	.	1
s332	29	3	bal	space	learn	space_bal	learn_bal	learn_space	learn_space_bal	5	95	9	0	.	.	0	.	.	1
s332	24	3	bal	space	test	space_bal	test_bal	test_space	test_space_bal	6	46	4	0	.	.	0	.	.	1
s332	23	3	bal	space	test	space_bal	test_bal	test_space	test_space_bal	4	34	3	945	262	777	4	1	0	0
s332	23	3	bal	space	learn	space_bal	learn_bal	learn_space	learn_space_bal	4	34	3	590	182	590	2	0	0	0
s332	25	3	bal	space	test	space_bal	test_bal	test_space	test_space_bal	4	54	5	981	204	368	5	0	1	0
s332	28	3	bal	space	test	space_bal	test_bal	test_space	test_space_bal	5	85	8	809	336	444	3	2	1	1
s332	26	3	bal	space	test	space_bal	test_bal	test_space	test_space_bal	4	64	6	763	203	449	4	1	1	0
s332	22	3	bal	space	test	space_bal	test_bal	test_space	test_space_bal	4	24	2	613	376	613	2	0	0	0
s332	30	3	bal	space	test	space_bal	test_bal	test_space	test_space_bal	4	104	10	596	489	596	2	0	0	0
s332	26	3	bal	space	test	space_bal	test_bal	test_space	test_space_bal	6	66	6	525	166	341	3	0	1	0
s332	21	3	bal	space	test	space_bal	test_bal	test_space	test_space_bal	5	15	1	481	289	481	2	0	1	0
s332	21	3	bal	space	test	space_bal	test_bal	test_space	test_space_bal	6	16	1	356	181	356	2	0	0	0
s332	25	3	bal	space	learn	space_bal	learn_bal	learn_space	learn_space_bal	4	54	5	1035	331	331	3	2	0	0
s332	27	3	bal	space	learn	space_bal	learn_bal	learn_space	learn_space_bal	4	74	7	848	280	280	2	2	0	1
s332	25	3	bal	space	learn	space_bal	learn_bal	learn_space	learn_space_bal	5	55	5	794	356	356	2	1	0	0
s332	22	3	bal	space	learn	space_bal	learn_bal	learn_space	learn_space_bal	4	24	2	670	325	325	2	0	0	0
s332	23	3	bal	space	learn	space_bal	learn_bal	learn_space	learn_space_bal	6	36	3	577	268	268	2	1	0	0
s332	26	3	bal	space	learn	space_bal	learn_bal	learn_space	learn_space_bal	4	64	6	574	266	266	2	1	0	0
s332	26	3	bal	space	learn	space_bal	learn_bal	learn_space	learn_space_bal	6	66	6	547	547	547	1	1	0	1
s332	27	3	bal	space	learn	space_bal	learn_bal	learn_space	learn_space_bal	5	75	7	538	162	162	2	0	0	0
s332	29	3	bal	space	learn	space_bal	learn_bal	learn_space	learn_space_bal	4	94	9	403	403	403	1	0	0	0
s332	22	3	bal	space	learn	space_bal	learn_bal	learn_space	learn_space_bal	5	25	2	397	397	397	1	1	0	1
s332	24	3	bal	space	learn	space_bal	learn_bal	learn_space	learn_space_bal	6	46	4	351	351	351	1	0	0	0
s332	27	3	bal	space	learn	space_bal	learn_bal	learn_space	learn_space_bal	6	76	7	344	344	344	1	0	0	0
s332	23	3	bal	space	learn	space_bal	learn_bal	learn_space	learn_space_bal	5	35	3	343	343	343	1	0	0	0
s332	22	3	bal	space	learn	space_bal	learn_bal	learn_space	learn_space_bal	6	26	2	295	295	295	1	0	0	0
s332	21	3	bal	space	learn	space_bal	learn_bal	learn_space	learn_space_bal	6	16	1	289	289	289	1	0	0	0
s332	21	3	bal	space	learn	space_bal	learn_bal	learn_space	learn_space_bal	4	14	1	282	282	282	1	0	0	0
s332	24	3	bal	space	learn	space_bal	learn_bal	learn_space	learn_space_bal	5	45	4	207	207	207	1	1	0	1
s332	25	3	bal	space	learn	space_bal	learn_bal	learn_space	learn_space_bal	6	56	5	207	207	207	1	0	0	0
s332	30	3	bal	space	learn	space_bal	learn_bal	learn_space	learn_space_bal	4	104	10	189	189	189	1	0	0	0
s332	28	3	bal	space	learn	space_bal	learn_bal	learn_space	learn_space_bal	5	85	8	145	145	145	1	1	0	1
s332	21	3	bal	space	test	space_bal	test_bal	test_space	test_space_bal	5	15	1	1194	380	380	3	1	1	0
s332	23	3	bal	space	test	space_bal	test_bal	test_space	test_space_bal	5	35	3	1045	1045	1045	1	0	0	0
s332	29	3	bal	space	test	space_bal	test_bal	test_space	test_space_bal	6	96	9	1021	276	276	4	2	1	0
s332	29	3	bal	space	test	space_bal	test_bal	test_space	test_space_bal	4	94	9	875	347	347	2	1	0	0
s332	28	3	bal	space	test	space_bal	test_bal	test_space	test_space_bal	6	86	8	725	505	505	2	0	0	0
s332	23	3	bal	space	test	space_bal	test_bal	test_space	test_space_bal	6	36	3	671	456	456	2	0	0	0
s332	28	3	bal	space	test	space_bal	test_bal	test_space	test_space_bal	4	84	8	630	229	229	2	0	2	0
s332	22	3	bal	space	test	space_bal	test_bal	test_space	test_space_bal	6	26	2	624	237	237	2	1	0	0
s332	27	3	bal	space	test	space_bal	test_bal	test_space	test_space_bal	4	74	7	599	392	392	2	1	0	0
s332	23	3	bal	space	test	space_bal	test_bal	test_space	test_space_bal	5	35	3	496	496	496	1	0	0	0
s332	26	3	bal	space	test	space_bal	test_bal	test_space	test_space_bal	5	65	6	492	194	194	2	1	0	0
s332	22	3	bal	space	test	space_bal	test_bal	test_space	test_space_bal	5	25	2	460	227	227	2	0	0	0
s332	24	3	bal	space	test	space_bal	test_bal	test_space	test_space_bal	4	44	4	456	456	456	1	0	0	0
s332	25	3	bal	space	test	space_bal	test_bal	test_space	test_space_bal	5	55	5	308	308	308	1	0	0	0
s332	25	3	bal	space	test	space_bal	test_bal	test_space	test_space_bal	6	56	5	260	260	260	1	0	0	0
s332	29	3	bal	space	test	space_bal	test_bal	test_space	test_space_bal	5	95	9	249	249	249	1	0	0	0
s332	27	3	bal	space	test	space_bal	test_bal	test_space	test_space_bal	6	76	7	234	234	234	1	0	1	0
s332	29	3	bal	space	test	space_bal	test_bal	test_space	test_space_bal	6	96	9	174	174	174	1	0	0	0
s332	27	3	bal	space	test	space_bal	test_bal	test_space	test_space_bal	5	75	7	167	167	167	1	0	0	0
s332	21	3	bal	space	test	space_bal	test_bal	test_space	test_space_bal	4	14	1	114	114	114	1	0	0	0
s334	22	3	bal	space	learn	space_bal	learn_bal	learn_space	learn_space_bal	5	25	2	0	.	.	0	.	.	1
s334	30	3	bal	space	test	space_bal	test_bal	test_space	test_space_bal	6	106	10	0	.	.	0	.	.	1
s334	22	3	bal	space	learn	space_bal	learn_bal	learn_space	learn_space_bal	4	24	2	917	238	917	3	0	0	0
s334	24	3	bal	space	test	space_bal	test_bal	test_space	test_space_bal	5	45	4	1442	943	1442	3	0	0	0
s334	24	3	bal	space	test	space_bal	test_bal	test_space	test_space_bal	5	45	4	1148	389	892	4	1	1	0
s334	25	3	bal	space	learn	space_bal	learn_bal	learn_space	learn_space_bal	4	54	5	1229	430	746	3	0	1	0
s334	30	3	bal	space	learn	space_bal	learn_bal	learn_space	learn_space_bal	5	105	10	1114	554	848	3	0	0	0
s334	23	3	bal	space	learn	space_bal	learn_bal	learn_space	learn_space_bal	6	36	3	814	230	619	3	0	0	0
s334	23	3	bal	space	learn	space_bal	learn_bal	learn_space	learn_space_bal	5	35	3	794	352	655	3	0	0	0
s334	28	3	bal	space	learn	space_bal	learn_bal	learn_space	learn_space_bal	4	84	8	750	347	750	2	0	0	0
s334	26	3	bal	space	learn	space_bal	learn_bal	learn_space	learn_space_bal	6	66	6	623	254	623	2	0	0	0
s334	26	3	bal	space	learn	space_bal	learn_bal	learn_space	learn_space_bal	4	64	6	562	312	562	2	0	0	0
s334	27	3	bal	space	test	space_bal	test_bal	test_space	test_space_bal	4	74	7	1218	330	754	4	1	0	0
s334	23	3	bal	space	test	space_bal	test_bal	test_space	test_space_bal	6	36	3	1201	221	676	4	0	1	0
s334	25	3	bal	space	test	space_bal	test_bal	test_space	test_space_bal	4	54	5	1184	297	620	4	2	0	0
s334	25	3	bal	space	test	space_bal	test_bal	test_space	test_space_bal	5	55	5	1174	251	481	5	0	1	0
s334	25	3	bal	space	test	space_bal	test_bal	test_space	test_space_bal	6	56	5	753	251	505	3	1	0	0
s334	26	3	bal	space	test	space_bal	test_bal	test_space	test_space_bal	4	64	6	714	358	523	3	0	1	0
s334	24	3	bal	space	test	space_bal	test_bal	test_space	test_space_bal	4	44	4	571	343	571	2	0	0	0
s334	30	3	bal	space	test	space_bal	test_bal	test_space	test_space_bal	4	104	10	543	367	543	2	0	0	0
s334	25	3	bal	space	learn	space_bal	learn_bal	learn_space	learn_space_bal	6	56	5	1527	498	498	2	1	0	0
s334	29	3	bal	space	learn	space_bal	learn_bal	learn_space	learn_space_bal	4	94	9	1139	161	161	4	2	0	0
s334	23	3	bal	space	learn	space_bal	learn_bal	learn_space	learn_space_bal	4	34	3	1038	299	299	2	0	1	0
s334	27	3	bal	space	learn	space_bal	learn_bal	learn_space	learn_space_bal	4	74	7	1008	615	615	2	0	0	0
s334	24	3	bal	space	learn	space_bal	learn_bal	learn_space	learn_space_bal	4	44	4	960	372	372	2	0	1	0
s334	21	3	bal	space	learn	space_bal	learn_bal	learn_space	learn_space_bal	6	16	1	935	322	322	3	0	1	0
s334	21	3	bal	space	learn	space_bal	learn_bal	learn_space	learn_space_bal	5	15	1	746	287	287	3	0	1	0
s334	22	3	bal	space	learn	space_bal	learn_bal	learn_space	learn_space_bal	6	26	2	518	374	374	2	0	1	0
s334	21	3	bal	space	learn	space_bal	learn_bal	learn_space	learn_space_bal	4	14	1	495	217	217	3	0	0	0
s334	28	3	bal	space	learn	space_bal	learn_bal	learn_space	learn_space_bal	6	86	8	484	272	272	2	1	1	0
s334	28	3	bal	space	learn	space_bal	learn_bal	learn_space	learn_space_bal	5	85	8	376	376	376	1	0	1	0
s334	25	3	bal	space	learn	space_bal	learn_bal	learn_space	learn_space_bal	5	55	5	365	365	365	1	0	0	0
s334	30	3	bal	space	learn	space_bal	learn_bal	learn_space	learn_space_bal	4	104	10	364	364	364	1	0	1	0
s334	26	3	bal	space	learn	space_bal	learn_bal	learn_space	learn_space_bal	5	65	6	358	358	358	1	0	0	0
s334	29	3	bal	space	learn	space_bal	learn_bal	learn_space	learn_space_bal	5	95	9	358	358	358	1	0	0	0
s334	27	3	bal	space	learn	space_bal	learn_bal	learn_space	learn_space_bal	5	75	7	299	299	299	1	0	0	0
s334	24	3	bal	space	learn	space_bal	learn_bal	learn_space	learn_space_bal	6	46	4	298	298	298	1	0	0	0
s334	27	3	bal	space	learn	space_bal	learn_bal	learn_space	learn_space_bal	6	76	7	283	283	283	1	0	0	0
s334	30	3	bal	space	learn	space_bal	learn_bal	learn_space	learn_space_bal	6	106	10	200	200	200	1	0	1	0
s334	29	3	bal	space	learn	space_bal	learn_bal	learn_space	learn_space_bal	6	96	9	196	196	196	1	0	1	1
s334	24	3	bal	space	learn	space_bal	learn_bal	learn_space	learn_space_bal	5	45	4	177	177	177	1	0	0	0
s334	30	3	bal	space	test	space_bal	test_bal	test_space	test_space_bal	6	106	10	1743	503	503	5	1	1	0
s334	30	3	bal	space	test	space_bal	test_bal	test_space	test_space_bal	5	105	10	1339	276	276	3	2	0	0
s334	28	3	bal	space	test	space_bal	test_bal	test_space	test_space_bal	6	86	8	986	264	264	3	1	0	0
s334	22	3	bal	space	test	space_bal	test_bal	test_space	test_space_bal	4	24	2	857	248	248	4	1	0	0
s334	24	3	bal	space	test	space_bal	test_bal	test_space	test_space_bal	6	46	4	850	278	278	3	1	0	0
s334	29	3	bal	space	test	space_bal	test_bal	test_space	test_space_bal	4	94	9	675	228	228	3	2	1	0
s334	28	3	bal	space	test	space_bal	test_bal	test_space	test_space_bal	4	84	8	671	363	363	2	1	0	0
s334	23	3	bal	space	test	space_bal	test_bal	test_space	test_space_bal	5	35	3	574	223	223	2	1	0	0
s334	27	3	bal	space	test	space_bal	test_bal	test_space	test_space_bal	5	75	7	530	162	162	2	0	1	0
s334	22	3	bal	space	test	space_bal	test_bal	test_space	test_space_bal	5	25	2	515	255	255	2	0	1	0
s334	28	3	bal	space	test	space_bal	test_bal	test_space	test_space_bal	5	85	8	338	338	338	1	0	0	0
s334	21	3	bal	space	test	space_bal	test_bal	test_space	test_space_bal	6	16	1	263	263	263	1	0	0	0
s334	23	3	bal	space	test	space_bal	test_bal	test_space	test_space_bal	4	34	3	263	263	263	1	0	0	0
s334	29	3	bal	space	test	space_bal	test_bal	test_space	test_space_bal	5	95	9	261	261	261	1	0	0	0
s334	21	3	bal	space	test	space_bal	test_bal	test_space	test_space_bal	5	15	1	236	236	236	1	0	0	0
s334	30	3	bal	space	test	space_bal	test_bal	test_space	test_space_bal	5	105	10	210	210	210	1	0	0	0
s334	26	3	bal	space	test	space_bal	test_bal	test_space	test_space_bal	5	65	6	207	207	207	1	0	0	1
s334	27	3	bal	space	test	space_bal	test_bal	test_space	test_space_bal	6	76	7	202	202	202	1	0	0	0
s334	21	3	bal	space	test	space_bal	test_bal	test_space	test_space_bal	4	14	1	164	164	164	1	0	0	0
s335	25	3	bal	space	test	space_bal	test_bal	test_space	test_space_bal	5	55	5	0	.	.	0	.	.	1
s335	22	3	bal	space	test	space_bal	test_bal	test_space	test_space_bal	6	26	2	2535	263	700	10	2	0	0
s335	21	3	bal	space	test	space_bal	test_bal	test_space	test_space_bal	4	14	1	908	211	908	3	0	0	0
s335	28	3	bal	space	test	space_bal	test_bal	test_space	test_space_bal	6	86	8	754	232	754	3	0	0	0
s335	30	3	bal	space	test	space_bal	test_bal	test_space	test_space_bal	4	104	10	721	153	358	5	0	0	0
s335	24	3	bal	space	learn	space_bal	learn_bal	learn_space	learn_space_bal	4	44	4	1909	288	480	8	3	1	0
s335	28	3	bal	space	learn	space_bal	learn_bal	learn_space	learn_space_bal	6	86	8	1482	341	891	4	0	0	0
s335	21	3	bal	space	learn	space_bal	learn_bal	learn_space	learn_space_bal	5	15	1	1062	654	834	3	0	0	0
s335	23	3	bal	space	learn	space_bal	learn_bal	learn_space	learn_space_bal	5	35	3	514	331	514	2	0	0	0
s335	27	3	bal	space	learn	space_bal	learn_bal	learn_space	learn_space_bal	4	74	7	512	280	512	2	0	0	0
s335	21	3	bal	space	learn	space_bal	learn_bal	learn_space	learn_space_bal	4	14	1	488	344	488	2	0	0	0
s335	27	3	bal	space	learn	space_bal	learn_bal	learn_space	learn_space_bal	6	76	7	386	189	386	2	0	0	0
s335	22	3	bal	space	learn	space_bal	learn_bal	learn_space	learn_space_bal	5	25	2	373	241	373	2	0	0	0
s335	29	3	bal	space	test	space_bal	test_bal	test_space	test_space_bal	6	96	9	1405	456	531	6	1	1	0
s335	26	3	bal	space	test	space_bal	test_bal	test_space	test_space_bal	6	66	6	1275	253	426	4	1	1	0
s335	27	3	bal	space	test	space_bal	test_bal	test_space	test_space_bal	4	74	7	1067	310	486	5	0	1	0
s335	25	3	bal	space	test	space_bal	test_bal	test_space	test_space_bal	4	54	5	991	284	462	3	1	0	0
s335	30	3	bal	space	test	space_bal	test_bal	test_space	test_space_bal	5	105	10	969	392	507	3	0	0	0
s335	23	3	bal	space	test	space_bal	test_bal	test_space	test_space_bal	6	36	3	621	214	621	2	0	0	0
s335	26	3	bal	space	test	space_bal	test_bal	test_space	test_space_bal	6	66	6	516	333	516	2	0	0	0
s335	28	3	bal	space	test	space_bal	test_bal	test_space	test_space_bal	4	84	8	372	100	372	2	0	0	0
s335	26	3	bal	space	learn	space_bal	learn_bal	learn_space	learn_space_bal	4	64	6	1552	281	281	6	0	2	0
s335	24	3	bal	space	learn	space_bal	learn_bal	learn_space	learn_space_bal	5	45	4	1489	206	206	6	1	2	0
s335	30	3	bal	space	learn	space_bal	learn_bal	learn_space	learn_space_bal	5	105	10	1031	320	320	4	2	0	0
s335	29	3	bal	space	learn	space_bal	learn_bal	learn_space	learn_space_bal	5	95	9	933	236	236	4	3	0	0
s335	22	3	bal	space	learn	space_bal	learn_bal	learn_space	learn_space_bal	4	24	2	922	226	226	4	1	0	0
s335	25	3	bal	space	learn	space_bal	learn_bal	learn_space	learn_space_bal	4	54	5	740	250	250	3	1	0	0
s335	23	3	bal	space	learn	space_bal	learn_bal	learn_space	learn_space_bal	4	34	3	740	298	298	2	0	0	0
s335	30	3	bal	space	learn	space_bal	learn_bal	learn_space	learn_space_bal	4	104	10	731	320	320	3	1	1	0
s335	26	3	bal	space	learn	space_bal	learn_bal	learn_space	learn_space_bal	5	65	6	697	322	322	2	0	0	0
s335	21	3	bal	space	learn	space_bal	learn_bal	learn_space	learn_space_bal	6	16	1	669	233	233	3	0	0	0
s335	25	3	bal	space	learn	space_bal	learn_bal	learn_space	learn_space_bal	5	55	5	652	227	227	3	2	0	0
s335	28	3	bal	space	learn	space_bal	learn_bal	learn_space	learn_space_bal	4	84	8	581	163	163	3	1	0	0
s335	27	3	bal	space	learn	space_bal	learn_bal	learn_space	learn_space_bal	5	75	7	541	240	240	2	1	0	0
s335	29	3	bal	space	learn	space_bal	learn_bal	learn_space	learn_space_bal	4	94	9	522	260	260	2	1	0	0
s335	23	3	bal	space	learn	space_bal	learn_bal	learn_space	learn_space_bal	6	36	3	469	258	258	2	1	0	0
s335	25	3	bal	space	learn	space_bal	learn_bal	learn_space	learn_space_bal	6	56	5	432	136	136	2	0	0	0
s335	26	3	bal	space	learn	space_bal	learn_bal	learn_space	learn_space_bal	6	66	6	427	427	427	1	0	0	0
s335	22	3	bal	space	learn	space_bal	learn_bal	learn_space	learn_space_bal	6	26	2	402	402	402	1	0	0	0
s335	29	3	bal	space	learn	space_bal	learn_bal	learn_space	learn_space_bal	6	96	9	362	362	362	1	0	0	0
s335	28	3	bal	space	learn	space_bal	learn_bal	learn_space	learn_space_bal	5	85	8	327	327	327	1	0	0	0
s335	24	3	bal	space	learn	space_bal	learn_bal	learn_space	learn_space_bal	6	46	4	240	240	240	1	0	0	0
s335	30	3	bal	space	learn	space_bal	learn_bal	learn_space	learn_space_bal	6	106	10	211	211	211	1	0	0	0
s335	26	3	bal	space	test	space_bal	test_bal	test_space	test_space_bal	4	64	6	941	198	198	4	0	1	0
s335	23	3	bal	space	test	space_bal	test_bal	test_space	test_space_bal	4	34	3	866	303	303	3	0	1	0
s335	21	3	bal	space	test	space_bal	test_bal	test_space	test_space_bal	6	16	1	726	439	439	2	0	1	0
s335	22	3	bal	space	test	space_bal	test_bal	test_space	test_space_bal	4	24	2	718	450	450	2	1	0	0
s335	24	3	bal	space	test	space_bal	test_bal	test_space	test_space_bal	4	44	4	649	448	448	2	0	0	0
s335	24	3	bal	space	test	space_bal	test_bal	test_space	test_space_bal	5	45	4	599	326	326	2	0	0	0
s335	26	3	bal	space	test	space_bal	test_bal	test_space	test_space_bal	5	65	6	570	469	469	2	0	1	0
s335	21	3	bal	space	test	space_bal	test_bal	test_space	test_space_bal	5	15	1	561	305	305	2	0	0	0
s335	28	3	bal	space	test	space_bal	test_bal	test_space	test_space_bal	5	85	8	440	440	440	1	0	0	0
s335	27	3	bal	space	test	space_bal	test_bal	test_space	test_space_bal	6	76	7	405	175	175	2	0	0	0
s335	29	3	bal	space	test	space_bal	test_bal	test_space	test_space_bal	4	94	9	367	213	213	2	1	0	0
s335	22	3	bal	space	test	space_bal	test_bal	test_space	test_space_bal	5	25	2	336	336	336	1	0	0	0
s335	27	3	bal	space	test	space_bal	test_bal	test_space	test_space_bal	5	75	7	299	299	299	1	0	0	0
s335	29	3	bal	space	test	space_bal	test_bal	test_space	test_space_bal	5	95	9	296	296	296	1	0	1	0
s335	23	3	bal	space	test	space_bal	test_bal	test_space	test_space_bal	5	35	3	265	265	265	1	0	0	0
s335	25	3	bal	space	test	space_bal	test_bal	test_space	test_space_bal	6	56	5	236	236	236	1	0	0	0
s335	30	3	bal	space	test	space_bal	test_bal	test_space	test_space_bal	6	106	10	211	211	211	1	0	0	0
s336	26	3	bal	space	test	space_bal	test_bal	test_space	test_space_bal	6	66	6	0	.	.	0	.	.	1
s336	28	3	bal	space	test	space_bal	test_bal	test_space	test_space_bal	6	86	8	606	254	606	3	0	0	0
s336	26	3	bal	space	learn	space_bal	learn_bal	learn_space	learn_space_bal	4	64	6	2173	186	492	5	1	1	0
s336	24	3	bal	space	learn	space_bal	learn_bal	learn_space	learn_space_bal	5	45	4	1809	897	1429	4	0	0	0
s336	25	3	bal	space	learn	space_bal	learn_bal	learn_space	learn_space_bal	6	56	5	432	243	432	2	0	0	0
s336	29	3	bal	space	test	space_bal	test_bal	test_space	test_space_bal	6	96	9	1346	262	686	6	1	2	0
s336	22	3	bal	space	test	space_bal	test_bal	test_space	test_space_bal	6	26	2	1302	691	910	3	1	0	0
s336	21	3	bal	space	test	space_bal	test_bal	test_space	test_space_bal	5	15	1	1212	207	465	4	2	0	0
s336	22	3	bal	space	test	space_bal	test_bal	test_space	test_space_bal	5	25	2	927	311	678	3	1	0	0
s336	26	3	bal	space	test	space_bal	test_bal	test_space	test_space_bal	5	65	6	878	348	675	3	0	1	0
s336	23	3	bal	space	test	space_bal	test_bal	test_space	test_space_bal	6	36	3	507	230	507	2	0	0	0
s336	30	3	bal	space	test	space_bal	test_bal	test_space	test_space_bal	6	106	10	373	204	373	2	0	0	0
s336	24	3	bal	space	learn	space_bal	learn_bal	learn_space	learn_space_bal	6	46	4	1473	479	479	5	3	1	0
s336	24	3	bal	space	learn	space_bal	learn_bal	learn_space	learn_space_bal	4	44	4	1137	440	440	2	0	0	0
s336	21	3	bal	space	learn	space_bal	learn_bal	learn_space	learn_space_bal	4	14	1	1095	667	667	2	1	0	0
s336	29	3	bal	space	learn	space_bal	learn_bal	learn_space	learn_space_bal	5	95	9	1063	253	253	4	1	1	0
s336	28	3	bal	space	learn	space_bal	learn_bal	learn_space	learn_space_bal	4	84	8	987	184	184	4	2	0	0
s336	29	3	bal	space	learn	space_bal	learn_bal	learn_space	learn_space_bal	4	94	9	938	644	644	2	0	0	0
s336	28	3	bal	space	learn	space_bal	learn_bal	learn_space	learn_space_bal	6	86	8	921	261	261	3	0	1	0
s336	22	3	bal	space	learn	space_bal	learn_bal	learn_space	learn_space_bal	4	24	2	791	318	318	3	1	0	0
s336	27	3	bal	space	learn	space_bal	learn_bal	learn_space	learn_space_bal	6	76	7	774	271	271	3	2	0	0
s336	26	3	bal	space	learn	space_bal	learn_bal	learn_space	learn_space_bal	6	66	6	762	216	216	2	1	0	0
s336	30	3	bal	space	learn	space_bal	learn_bal	learn_space	learn_space_bal	5	105	10	741	434	434	2	0	0	0
s336	21	3	bal	space	learn	space_bal	learn_bal	learn_space	learn_space_bal	5	15	1	735	403	403	2	1	1	0
s336	26	3	bal	space	learn	space_bal	learn_bal	learn_space	learn_space_bal	5	65	6	723	274	274	2	1	0	0
s336	28	3	bal	space	learn	space_bal	learn_bal	learn_space	learn_space_bal	5	85	8	706	325	325	2	0	1	0
s336	22	3	bal	space	learn	space_bal	learn_bal	learn_space	learn_space_bal	5	25	2	654	357	357	2	0	1	0
s336	22	3	bal	space	learn	space_bal	learn_bal	learn_space	learn_space_bal	6	26	2	597	398	398	2	1	0	0
s336	23	3	bal	space	learn	space_bal	learn_bal	learn_space	learn_space_bal	6	36	3	568	177	177	3	1	0	0
s336	21	3	bal	space	learn	space_bal	learn_bal	learn_space	learn_space_bal	6	16	1	498	189	189	2	0	0	0
s336	23	3	bal	space	learn	space_bal	learn_bal	learn_space	learn_space_bal	5	35	3	487	278	278	2	1	0	0
s336	30	3	bal	space	learn	space_bal	learn_bal	learn_space	learn_space_bal	4	104	10	446	446	446	1	0	1	0
s336	23	3	bal	space	learn	space_bal	learn_bal	learn_space	learn_space_bal	4	34	3	438	203	203	2	1	0	0
s336	27	3	bal	space	learn	space_bal	learn_bal	learn_space	learn_space_bal	5	75	7	397	213	213	2	1	1	0
s336	27	3	bal	space	learn	space_bal	learn_bal	learn_space	learn_space_bal	4	74	7	375	375	375	1	1	0	1
s336	30	3	bal	space	learn	space_bal	learn_bal	learn_space	learn_space_bal	6	106	10	337	337	337	1	1	1	1
s336	25	3	bal	space	learn	space_bal	learn_bal	learn_space	learn_space_bal	5	55	5	228	228	228	1	0	0	0
s336	29	3	bal	space	learn	space_bal	learn_bal	learn_space	learn_space_bal	6	96	9	206	206	206	1	0	0	0
s336	25	3	bal	space	learn	space_bal	learn_bal	learn_space	learn_space_bal	4	54	5	170	170	170	1	0	0	0
s336	24	3	bal	space	test	space_bal	test_bal	test_space	test_space_bal	6	46	4	1225	222	222	4	1	1	0
s336	30	3	bal	space	test	space_bal	test_bal	test_space	test_space_bal	5	105	10	1172	373	373	3	1	0	0
s336	22	3	bal	space	test	space_bal	test_bal	test_space	test_space_bal	4	24	2	1008	456	456	3	0	2	0
s336	29	3	bal	space	test	space_bal	test_bal	test_space	test_space_bal	6	96	9	925	466	466	2	1	0	0
s336	28	3	bal	space	test	space_bal	test_bal	test_space	test_space_bal	5	85	8	907	255	255	3	2	2	0
s336	23	3	bal	space	test	space_bal	test_bal	test_space	test_space_bal	4	34	3	777	367	367	2	1	1	0
s336	25	3	bal	space	test	space_bal	test_bal	test_space	test_space_bal	4	54	5	624	203	203	2	1	1	0
s336	25	3	bal	space	test	space_bal	test_bal	test_space	test_space_bal	6	56	5	597	435	435	2	1	0	0
s336	24	3	bal	space	test	space_bal	test_bal	test_space	test_space_bal	6	46	4	588	588	588	1	1	0	1
s336	24	3	bal	space	test	space_bal	test_bal	test_space	test_space_bal	5	45	4	551	249	249	2	1	0	1
s336	24	3	bal	space	test	space_bal	test_bal	test_space	test_space_bal	4	44	4	499	323	323	2	0	0	0
s336	27	3	bal	space	test	space_bal	test_bal	test_space	test_space_bal	4	74	7	490	177	177	2	0	0	0
s336	29	3	bal	space	test	space_bal	test_bal	test_space	test_space_bal	4	94	9	472	220	220	2	0	1	0
s336	30	3	bal	space	test	space_bal	test_bal	test_space	test_space_bal	4	104	10	440	217	217	2	0	0	0
s336	28	3	bal	space	test	space_bal	test_bal	test_space	test_space_bal	4	84	8	309	309	309	1	0	0	0
s336	21	3	bal	space	test	space_bal	test_bal	test_space	test_space_bal	4	14	1	309	309	309	1	0	1	0
s336	21	3	bal	space	test	space_bal	test_bal	test_space	test_space_bal	6	16	1	277	277	277	1	0	0	0
s336	26	3	bal	space	test	space_bal	test_bal	test_space	test_space_bal	4	64	6	265	109	109	2	2	1	1
s336	27	3	bal	space	test	space_bal	test_bal	test_space	test_space_bal	6	76	7	236	236	236	1	0	0	0
s336	23	3	bal	space	test	space_bal	test_bal	test_space	test_space_bal	5	35	3	176	176	176	1	1	0	1
s336	22	3	bal	space	test	space_bal	test_bal	test_space	test_space_bal	6	26	2	112	112	112	1	1	0	1
s351	23	3	bal	space	learn	space_bal	learn_bal	learn_space	learn_space_bal	4	34	3	0	.	.	0	.	.	1
s351	30	3	bal	space	learn	space_bal	learn_bal	learn_space	learn_space_bal	6	106	10	0	.	.	0	.	.	1
s351	26	3	bal	space	test	space_bal	test_bal	test_space	test_space_bal	6	66	6	0	.	.	0	.	.	1
s351	23	3	bal	space	test	space_bal	test_bal	test_space	test_space_bal	6	36	3	0	.	.	0	.	.	1
s351	29	3	bal	space	test	space_bal	test_bal	test_space	test_space_bal	6	96	9	0	.	.	0	.	.	1
s351	28	3	bal	space	test	space_bal	test_bal	test_space	test_space_bal	4	84	8	0	.	.	0	.	.	1
s351	23	3	bal	space	learn	space_bal	learn_bal	learn_space	learn_space_bal	5	35	3	1502	201	385	5	1	0	0
s351	27	3	bal	space	learn	space_bal	learn_bal	learn_space	learn_space_bal	6	76	7	605	316	605	2	1	0	1
s351	29	3	bal	space	test	space_bal	test_bal	test_space	test_space_bal	5	95	9	1157	418	606	5	1	2	0
s351	27	3	bal	space	test	space_bal	test_bal	test_space	test_space_bal	5	75	7	1121	162	370	4	2	0	0
s351	23	3	bal	space	test	space_bal	test_bal	test_space	test_space_bal	4	34	3	728	208	598	3	1	0	0
s351	30	3	bal	space	test	space_bal	test_bal	test_space	test_space_bal	6	106	10	651	251	651	2	0	1	0
s351	25	3	bal	space	test	space_bal	test_bal	test_space	test_space_bal	4	54	5	560	238	560	2	0	0	0
s351	25	3	bal	space	test	space_bal	test_bal	test_space	test_space_bal	5	55	5	527	244	527	2	0	0	0
s351	24	3	bal	space	test	space_bal	test_bal	test_space	test_space_bal	6	46	4	457	149	457	2	0	0	0
s351	22	3	bal	space	test	space_bal	test_bal	test_space	test_space_bal	5	25	2	443	260	443	2	0	1	0
s351	21	3	bal	space	test	space_bal	test_bal	test_space	test_space_bal	4	14	1	398	202	398	2	0	0	0
s351	26	3	bal	space	learn	space_bal	learn_bal	learn_space	learn_space_bal	4	64	6	1350	195	195	4	1	2	0
s351	21	3	bal	space	learn	space_bal	learn_bal	learn_space	learn_space_bal	5	15	1	1269	259	259	3	1	0	0
s351	28	3	bal	space	learn	space_bal	learn_bal	learn_space	learn_space_bal	6	86	8	952	229	229	3	0	0	0
s351	28	3	bal	space	learn	space_bal	learn_bal	learn_space	learn_space_bal	4	84	8	827	162	162	3	2	0	1
s351	29	3	bal	space	learn	space_bal	learn_bal	learn_space	learn_space_bal	6	96	9	798	798	798	1	0	0	0
s351	22	3	bal	space	learn	space_bal	learn_bal	learn_space	learn_space_bal	4	24	2	639	371	371	3	1	1	0
s351	25	3	bal	space	learn	space_bal	learn_bal	learn_space	learn_space_bal	6	56	5	594	217	217	2	0	0	0
s351	29	3	bal	space	learn	space_bal	learn_bal	learn_space	learn_space_bal	5	95	9	498	203	203	2	1	0	0
s351	24	3	bal	space	learn	space_bal	learn_bal	learn_space	learn_space_bal	5	45	4	489	244	244	2	0	1	0
s351	26	3	bal	space	learn	space_bal	learn_bal	learn_space	learn_space_bal	6	66	6	476	319	319	2	0	1	0
s351	25	3	bal	space	learn	space_bal	learn_bal	learn_space	learn_space_bal	4	54	5	378	165	165	2	0	0	0
s351	27	3	bal	space	learn	space_bal	learn_bal	learn_space	learn_space_bal	4	74	7	366	366	366	1	0	0	0
s351	21	3	bal	space	learn	space_bal	learn_bal	learn_space	learn_space_bal	6	16	1	365	173	173	2	1	0	1
s351	28	3	bal	space	learn	space_bal	learn_bal	learn_space	learn_space_bal	5	85	8	363	363	363	1	0	0	0
s351	25	3	bal	space	learn	space_bal	learn_bal	learn_space	learn_space_bal	5	55	5	341	341	341	1	0	0	0
s351	24	3	bal	space	learn	space_bal	learn_bal	learn_space	learn_space_bal	4	44	4	334	334	334	1	0	0	0
s351	27	3	bal	space	learn	space_bal	learn_bal	learn_space	learn_space_bal	5	75	7	327	327	327	1	0	0	0
s351	21	3	bal	space	learn	space_bal	learn_bal	learn_space	learn_space_bal	4	14	1	276	276	276	1	0	0	0
s351	29	3	bal	space	learn	space_bal	learn_bal	learn_space	learn_space_bal	4	94	9	268	268	268	1	0	0	0
s351	30	3	bal	space	learn	space_bal	learn_bal	learn_space	learn_space_bal	4	104	10	267	267	267	1	0	0	0
s351	30	3	bal	space	learn	space_bal	learn_bal	learn_space	learn_space_bal	5	105	10	251	251	251	1	0	0	0
s351	24	3	bal	space	learn	space_bal	learn_bal	learn_space	learn_space_bal	6	46	4	230	230	230	1	0	0	0
s351	26	3	bal	space	learn	space_bal	learn_bal	learn_space	learn_space_bal	5	65	6	196	196	196	1	1	0	1
s351	23	3	bal	space	learn	space_bal	learn_bal	learn_space	learn_space_bal	6	36	3	143	143	143	1	1	0	1
s351	22	3	bal	space	learn	space_bal	learn_bal	learn_space	learn_space_bal	5	25	2	138	138	138	1	0	0	0
s351	22	3	bal	space	learn	space_bal	learn_bal	learn_space	learn_space_bal	6	26	2	121	121	121	1	1	0	1
s351	25	3	bal	space	test	space_bal	test_bal	test_space	test_space_bal	5	55	5	1125	166	166	4	2	0	0
s351	22	3	bal	space	test	space_bal	test_bal	test_space	test_space_bal	4	24	2	852	432	432	2	0	0	0
s351	27	3	bal	space	test	space_bal	test_bal	test_space	test_space_bal	6	76	7	827	163	163	4	1	3	0
s351	26	3	bal	space	test	space_bal	test_bal	test_space	test_space_bal	4	64	6	762	230	230	2	1	0	0
s351	21	3	bal	space	test	space_bal	test_bal	test_space	test_space_bal	6	16	1	661	168	168	2	1	0	0
s351	24	3	bal	space	test	space_bal	test_bal	test_space	test_space_bal	4	44	4	643	214	214	2	1	1	0
s351	29	3	bal	space	test	space_bal	test_bal	test_space	test_space_bal	4	94	9	629	190	190	2	1	0	0
s351	28	3	bal	space	test	space_bal	test_bal	test_space	test_space_bal	6	86	8	612	188	188	2	0	0	0
s351	30	3	bal	space	test	space_bal	test_bal	test_space	test_space_bal	4	104	10	556	157	157	3	2	1	0
s351	23	3	bal	space	test	space_bal	test_bal	test_space	test_space_bal	5	35	3	489	172	172	2	0	1	1
s351	21	3	bal	space	test	space_bal	test_bal	test_space	test_space_bal	5	15	1	481	481	481	1	0	0	0
s351	28	3	bal	space	test	space_bal	test_bal	test_space	test_space_bal	5	85	8	451	259	259	2	0	1	0
s351	27	3	bal	space	test	space_bal	test_bal	test_space	test_space_bal	4	74	7	443	254	254	2	0	1	0
s351	30	3	bal	space	test	space_bal	test_bal	test_space	test_space_bal	5	105	10	393	210	210	2	1	1	0
s351	24	3	bal	space	test	space_bal	test_bal	test_space	test_space_bal	5	45	4	260	260	260	1	0	0	0
s351	26	3	bal	space	test	space_bal	test_bal	test_space	test_space_bal	5	65	6	220	220	220	1	0	0	0
s351	25	3	bal	space	test	space_bal	test_bal	test_space	test_space_bal	6	56	5	110	110	110	1	1	0	1
s352	22	3	bal	space	learn	space_bal	learn_bal	learn_space	learn_space_bal	6	26	2	0	.	.	0	.	.	1
s352	28	3	bal	space	learn	space_bal	learn_bal	learn_space	learn_space_bal	6	86	8	0	.	.	0	.	.	1
s352	25	3	bal	space	test	space_bal	test_bal	test_space	test_space_bal	6	56	5	0	.	.	0	.	.	1
s352	21	3	bal	space	learn	space_bal	learn_bal	learn_space	learn_space_bal	4	14	1	1595	296	1008	5	1	0	0
s352	30	3	bal	space	test	space_bal	test_bal	test_space	test_space_bal	4	104	10	678	241	678	3	0	0	0
s352	25	3	bal	space	learn	space_bal	learn_bal	learn_space	learn_space_bal	4	54	5	2749	327	807	6	2	0	0
s352	23	3	bal	space	learn	space_bal	learn_bal	learn_space	learn_space_bal	5	35	3	1097	614	799	3	1	0	1
s352	23	3	bal	space	learn	space_bal	learn_bal	learn_space	learn_space_bal	4	34	3	926	622	926	2	0	0	0
s352	25	3	bal	space	learn	space_bal	learn_bal	learn_space	learn_space_bal	6	56	5	589	443	589	2	0	0	0
s352	27	3	bal	space	test	space_bal	test_bal	test_space	test_space_bal	5	75	7	1993	313	559	6	3	1	1
s352	28	3	bal	space	test	space_bal	test_bal	test_space	test_space_bal	4	84	8	826	223	493	3	0	1	0
s352	22	3	bal	space	test	space_bal	test_bal	test_space	test_space_bal	5	25	2	813	202	557	3	0	2	0
s352	21	3	bal	space	test	space_bal	test_bal	test_space	test_space_bal	4	14	1	806	382	648	3	0	0	0
s352	25	3	bal	space	test	space_bal	test_bal	test_space	test_space_bal	5	55	5	533	214	533	2	0	0	0
s352	28	3	bal	space	test	space_bal	test_bal	test_space	test_space_bal	5	85	8	349	243	349	2	0	0	0
s352	26	3	bal	space	learn	space_bal	learn_bal	learn_space	learn_space_bal	4	64	6	2483	240	240	9	3	2	1
s352	22	3	bal	space	learn	space_bal	learn_bal	learn_space	learn_space_bal	4	24	2	2440	439	439	9	2	2	0
s352	27	3	bal	space	learn	space_bal	learn_bal	learn_space	learn_space_bal	6	76	7	1789	832	832	4	1	2	0
s352	27	3	bal	space	learn	space_bal	learn_bal	learn_space	learn_space_bal	4	74	7	1716	681	681	4	2	0	0
s352	30	3	bal	space	learn	space_bal	learn_bal	learn_space	learn_space_bal	4	104	10	1394	620	620	4	1	0	0
s352	30	3	bal	space	learn	space_bal	learn_bal	learn_space	learn_space_bal	5	105	10	950	403	403	4	1	1	1
s352	29	3	bal	space	learn	space_bal	learn_bal	learn_space	learn_space_bal	4	94	9	875	113	113	5	2	3	0
s352	24	3	bal	space	learn	space_bal	learn_bal	learn_space	learn_space_bal	4	44	4	794	195	195	4	1	2	0
s352	28	3	bal	space	learn	space_bal	learn_bal	learn_space	learn_space_bal	5	85	8	568	293	293	3	1	2	0
s352	24	3	bal	space	learn	space_bal	learn_bal	learn_space	learn_space_bal	6	46	4	391	245	245	2	0	1	0
s352	28	3	bal	space	learn	space_bal	learn_bal	learn_space	learn_space_bal	4	84	8	357	357	357	1	0	0	0
s352	21	3	bal	space	learn	space_bal	learn_bal	learn_space	learn_space_bal	5	15	1	351	182	182	2	0	1	0
s352	22	3	bal	space	learn	space_bal	learn_bal	learn_space	learn_space_bal	5	25	2	304	304	304	1	0	0	0
s352	24	3	bal	space	learn	space_bal	learn_bal	learn_space	learn_space_bal	5	45	4	303	303	303	1	0	0	0
s352	26	3	bal	space	learn	space_bal	learn_bal	learn_space	learn_space_bal	6	66	6	299	299	299	1	0	0	0
s352	26	3	bal	space	learn	space_bal	learn_bal	learn_space	learn_space_bal	5	65	6	275	275	275	1	0	1	0
s352	29	3	bal	space	learn	space_bal	learn_bal	learn_space	learn_space_bal	5	95	9	265	265	265	1	0	0	0
s352	30	3	bal	space	learn	space_bal	learn_bal	learn_space	learn_space_bal	6	106	10	257	257	257	1	0	0	0
s352	21	3	bal	space	learn	space_bal	learn_bal	learn_space	learn_space_bal	6	16	1	256	256	256	1	0	0	0
s352	23	3	bal	space	learn	space_bal	learn_bal	learn_space	learn_space_bal	6	36	3	255	255	255	1	0	1	0
s352	27	3	bal	space	learn	space_bal	learn_bal	learn_space	learn_space_bal	5	75	7	253	253	253	1	0	0	0
s352	29	3	bal	space	learn	space_bal	learn_bal	learn_space	learn_space_bal	6	96	9	250	250	250	1	0	0	0
s352	25	3	bal	space	learn	space_bal	learn_bal	learn_space	learn_space_bal	5	55	5	230	230	230	1	0	0	0
s352	22	3	bal	space	test	space_bal	test_bal	test_space	test_space_bal	6	26	2	2232	519	519	7	0	4	0
s352	29	3	bal	space	test	space_bal	test_bal	test_space	test_space_bal	5	95	9	1432	233	233	5	1	1	0
s352	22	3	bal	space	test	space_bal	test_bal	test_space	test_space_bal	4	24	2	1033	422	422	2	1	0	0
s352	23	3	bal	space	test	space_bal	test_bal	test_space	test_space_bal	5	35	3	962	353	353	2	1	0	0
s352	30	3	bal	space	test	space_bal	test_bal	test_space	test_space_bal	5	105	10	925	298	298	4	3	1	0
s352	29	3	bal	space	test	space_bal	test_bal	test_space	test_space_bal	4	94	9	903	113	113	3	1	1	0
s352	26	3	bal	space	test	space_bal	test_bal	test_space	test_space_bal	4	64	6	635	635	635	1	0	0	0
s352	21	3	bal	space	test	space_bal	test_bal	test_space	test_space_bal	6	16	1	608	608	608	1	0	0	0
s352	21	3	bal	space	test	space_bal	test_bal	test_space	test_space_bal	5	15	1	554	279	279	2	0	0	0
s352	26	3	bal	space	test	space_bal	test_bal	test_space	test_space_bal	5	65	6	521	521	521	1	0	0	0
s352	24	3	bal	space	test	space_bal	test_bal	test_space	test_space_bal	5	45	4	493	493	493	1	1	1	1
s352	23	3	bal	space	test	space_bal	test_bal	test_space	test_space_bal	4	34	3	427	162	162	2	0	1	0
s352	26	3	bal	space	test	space_bal	test_bal	test_space	test_space_bal	6	66	6	363	363	363	1	0	0	0
s352	23	3	bal	space	test	space_bal	test_bal	test_space	test_space_bal	6	36	3	353	353	353	1	0	0	0
s352	29	3	bal	space	test	space_bal	test_bal	test_space	test_space_bal	6	96	9	286	286	286	1	0	0	0	s318.edf	RIGHT	2150	2110.5	417	503	241	0.1101	8	2	2204	1	192.8	384	1	503	2	2712	0.1333	2	2204	1.04	0	2203	2189	0.1333	2	2	0	1
s352	29	3	bal	space	test	space_bal	test_bal	test_space	test_space_bal	5	95	9	280	280	280	1	0	0	0
s352	30	3	bal	space	test	space_bal	test_bal	test_space	test_space_bal	6	106	10	270	270	270	1	0	0	0
s352	25	3	bal	space	test	space_bal	test_bal	test_space	test_space_bal	4	54	5	250	250	250	1	0	0	0
s352	27	3	bal	space	test	space_bal	test_bal	test_space	test_space_bal	5	75	7	236	236	236	1	0	0	0
s352	27	3	bal	space	test	space_bal	test_bal	test_space	test_space_bal	6	76	7	230	230	230	1	0	0	0
s352	28	3	bal	space	test	space_bal	test_bal	test_space	test_space_bal	6	86	8	227	227	227	1	0	0	0
s352	24	3	bal	space	test	space_bal	test_bal	test_space	test_space_bal	4	44	4	220	220	220	1	0	0	0
s353	22	3	bal	space	learn	space_bal	learn_bal	learn_space	learn_space_bal	5	25	2	0	.	.	0	.	.	1
s353	26	3	bal	space	learn	space_bal	learn_bal	learn_space	learn_space_bal	5	65	6	0	.	.	0	.	.	1
s353	27	3	bal	space	learn	space_bal	learn_bal	learn_space	learn_space_bal	5	75	7	0	.	.	0	.	.	1
s353	23	3	bal	space	learn	space_bal	learn_bal	learn_space	learn_space_bal	6	36	3	0	.	.	0	.	.	1
s353	29	3	bal	space	learn	space_bal	learn_bal	learn_space	learn_space_bal	6	96	9	0	.	.	0	.	.	1
s353	25	3	bal	space	learn	space_bal	learn_bal	learn_space	learn_space_bal	5	55	5	0	.	.	0	.	.	1
s353	30	3	bal	space	learn	space_bal	learn_bal	learn_space	learn_space_bal	4	104	10	0	.	.	0	.	.	1
s353	30	3	bal	space	learn	space_bal	learn_bal	learn_space	learn_space_bal	6	106	10	0	.	.	0	.	.	1
s353	29	3	bal	space	learn	space_bal	learn_bal	learn_space	learn_space_bal	4	94	9	0	.	.	0	.	.	1
s353	21	3	bal	space	learn	space_bal	learn_bal	learn_space	learn_space_bal	5	15	1	0	.	.	0	.	.	1
s353	29	3	bal	space	learn	space_bal	learn_bal	learn_space	learn_space_bal	5	95	9	0	.	.	0	.	.	1
s353	27	3	bal	space	test	space_bal	test_bal	test_space	test_space_bal	4	74	7	0	.	.	0	.	.	1
s353	24	3	bal	space	test	space_bal	test_bal	test_space	test_space_bal	6	46	4	1769	261	777	5	1	0	0
s353	22	3	bal	space	test	space_bal	test_bal	test_space	test_space_bal	6	26	2	1594	227	800	5	1	1	0
s353	22	3	bal	space	test	space_bal	test_bal	test_space	test_space_bal	6	26	2	1806	257	674	5	2	0	0
s353	30	3	bal	space	test	space_bal	test_bal	test_space	test_space_bal	5	105	10	788	533	788	2	0	0	0
s353	23	3	bal	space	learn	space_bal	learn_bal	learn_space	learn_space_bal	4	34	3	1617	388	388	5	2	0	0
s353	27	3	bal	space	learn	space_bal	learn_bal	learn_space	learn_space_bal	4	74	7	1246	198	198	5	3	1	0
s353	21	3	bal	space	learn	space_bal	learn_bal	learn_space	learn_space_bal	6	16	1	888	231	231	3	2	1	0
s353	28	3	bal	space	learn	space_bal	learn_bal	learn_space	learn_space_bal	4	84	8	773	296	296	3	1	0	0
s353	26	3	bal	space	learn	space_bal	learn_bal	learn_space	learn_space_bal	4	64	6	733	733	733	1	0	0	1
s353	24	3	bal	space	learn	space_bal	learn_bal	learn_space	learn_space_bal	5	45	4	406	185	185	2	1	1	0
s353	21	3	bal	space	learn	space_bal	learn_bal	learn_space	learn_space_bal	4	14	1	344	344	344	1	0	0	0
s353	27	3	bal	space	learn	space_bal	learn_bal	learn_space	learn_space_bal	6	76	7	322	195	195	2	2	1	1
s353	25	3	bal	space	learn	space_bal	learn_bal	learn_space	learn_space_bal	4	54	5	310	310	310	1	1	1	1
s353	26	3	bal	space	learn	space_bal	learn_bal	learn_space	learn_space_bal	6	66	6	212	212	212	1	0	0	0
s353	22	3	bal	space	learn	space_bal	learn_bal	learn_space	learn_space_bal	4	24	2	175	175	175	1	1	1	1
s353	30	3	bal	space	learn	space_bal	learn_bal	learn_space	learn_space_bal	5	105	10	174	174	174	1	1	0	1
s353	23	3	bal	space	learn	space_bal	learn_bal	learn_space	learn_space_bal	5	35	3	165	165	165	1	1	0	1
s353	22	3	bal	space	learn	space_bal	learn_bal	learn_space	learn_space_bal	6	26	2	165	165	165	1	0	0	0
s353	28	3	bal	space	learn	space_bal	learn_bal	learn_space	learn_space_bal	5	85	8	162	162	162	1	0	0	0
s353	28	3	bal	space	learn	space_bal	learn_bal	learn_space	learn_space_bal	6	86	8	154	154	154	1	1	1	1
s353	24	3	bal	space	learn	space_bal	learn_bal	learn_space	learn_space_bal	6	46	4	145	145	145	1	0	0	0
s353	25	3	bal	space	learn	space_bal	learn_bal	learn_space	learn_space_bal	6	56	5	122	122	122	1	0	0	0
s353	24	3	bal	space	learn	space_bal	learn_bal	learn_space	learn_space_bal	4	44	4	118	118	118	1	0	0	0
s353	27	3	bal	space	test	space_bal	test_bal	test_space	test_space_bal	4	74	7	2326	260	260	8	3	3	1
s353	21	3	bal	space	test	space_bal	test_bal	test_space	test_space_bal	5	15	1	1502	349	349	4	2	0	0
s353	23	3	bal	space	test	space_bal	test_bal	test_space	test_space_bal	5	35	3	1005	244	244	3	1	0	0
s353	26	3	bal	space	test	space_bal	test_bal	test_space	test_space_bal	4	64	6	998	324	324	3	1	1	0
s353	22	3	bal	space	test	space_bal	test_bal	test_space	test_space_bal	5	25	2	958	216	216	2	0	0	0
s353	25	3	bal	space	test	space_bal	test_bal	test_space	test_space_bal	4	54	5	887	237	237	3	0	1	0
s353	23	3	bal	space	test	space_bal	test_bal	test_space	test_space_bal	6	36	3	882	436	436	2	1	0	0
s353	26	3	bal	space	test	space_bal	test_bal	test_space	test_space_bal	5	65	6	634	262	262	2	0	1	0
s353	24	3	bal	space	test	space_bal	test_bal	test_space	test_space_bal	4	44	4	597	322	322	2	0	0	0
s353	30	3	bal	space	test	space_bal	test_bal	test_space	test_space_bal	4	104	10	571	292	292	2	1	0	0
s353	23	3	bal	space	test	space_bal	test_bal	test_space	test_space_bal	4	34	3	535	200	200	3	1	1	0
s353	21	3	bal	space	test	space_bal	test_bal	test_space	test_space_bal	6	16	1	508	300	300	2	0	2	0
s353	28	3	bal	space	test	space_bal	test_bal	test_space	test_space_bal	4	84	8	486	263	263	2	1	0	0
s353	26	3	bal	space	test	space_bal	test_bal	test_space	test_space_bal	6	66	6	476	476	476	1	0	0	0
s353	30	3	bal	space	test	space_bal	test_bal	test_space	test_space_bal	6	106	10	436	258	258	2	1	1	0
s353	29	3	bal	space	test	space_bal	test_bal	test_space	test_space_bal	4	94	9	405	405	405	1	0	0	0
s353	29	3	bal	space	test	space_bal	test_bal	test_space	test_space_bal	5	95	9	388	388	388	1	0	0	0
s353	29	3	bal	space	test	space_bal	test_bal	test_space	test_space_bal	6	96	9	306	306	306	1	0	0	0
s353	28	3	bal	space	test	space_bal	test_bal	test_space	test_space_bal	5	85	8	296	296	296	1	0	0	0
s353	24	3	bal	space	test	space_bal	test_bal	test_space	test_space_bal	6	46	4	249	249	249	1	0	1	0
s353	27	3	bal	space	test	space_bal	test_bal	test_space	test_space_bal	5	75	7	246	246	246	1	0	0	0
s353	25	3	bal	space	test	space_bal	test_bal	test_space	test_space_bal	5	55	5	241	241	241	1	0	0	0
s353	24	3	bal	space	test	space_bal	test_bal	test_space	test_space_bal	5	45	4	198	198	198	1	0	0	0
s353	21	3	bal	space	test	space_bal	test_bal	test_space	test_space_bal	4	14	1	189	189	189	1	0	0	0
s353	22	3	bal	space	test	space_bal	test_bal	test_space	test_space_bal	4	24	2	150	150	150	1	1	0	1
s354	25	3	bal	space	learn	space_bal	learn_bal	learn_space	learn_space_bal	5	55	5	0	.	.	0	.	.	1
s354	29	3	bal	space	learn	space_bal	learn_bal	learn_space	learn_space_bal	5	95	9	0	.	.	0	.	.	1
s354	24	3	bal	space	test	space_bal	test_bal	test_space	test_space_bal	4	44	4	0	.	.	0	.	.	1
s354	21	3	bal	space	test	space_bal	test_bal	test_space	test_space_bal	4	14	1	0	.	.	0	.	.	1
s354	30	3	bal	space	test	space_bal	test_bal	test_space	test_space_bal	5	105	10	0	.	.	0	.	.	1
s354	27	3	bal	space	test	space_bal	test_bal	test_space	test_space_bal	6	76	7	0	.	.	0	.	.	1
s354	27	3	bal	space	test	space_bal	test_bal	test_space	test_space_bal	6	76	7	1295	305	668	5	1	0	0
s354	25	3	bal	space	learn	space_bal	learn_bal	learn_space	learn_space_bal	4	54	5	816	295	412	4	1	0	0
s354	28	3	bal	space	learn	space_bal	learn_bal	learn_space	learn_space_bal	4	84	8	736	294	565	3	1	0	0
s354	28	3	bal	space	learn	space_bal	learn_bal	learn_space	learn_space_bal	5	85	8	441	270	441	2	1	0	1
s354	25	3	bal	space	learn	space_bal	learn_bal	learn_space	learn_space_bal	6	56	5	415	213	415	2	0	0	0
s354	26	3	bal	space	test	space_bal	test_bal	test_space	test_space_bal	6	66	6	1159	189	362	4	1	0	0
s354	27	3	bal	space	test	space_bal	test_bal	test_space	test_space_bal	5	75	7	817	203	619	3	0	2	1
s354	22	3	bal	space	test	space_bal	test_bal	test_space	test_space_bal	5	25	2	514	282	514	2	0	0	0
s354	26	3	bal	space	test	space_bal	test_bal	test_space	test_space_bal	4	64	6	501	172	501	2	0	0	0
s354	28	3	bal	space	test	space_bal	test_bal	test_space	test_space_bal	4	84	8	322	190	322	2	1	0	1
s354	27	3	bal	space	learn	space_bal	learn_bal	learn_space	learn_space_bal	4	74	7	1331	195	195	4	2	1	1
s354	29	3	bal	space	learn	space_bal	learn_bal	learn_space	learn_space_bal	4	94	9	905	262	262	3	0	1	0
s354	22	3	bal	space	learn	space_bal	learn_bal	learn_space	learn_space_bal	4	24	2	868	167	167	2	0	0	0
s354	21	3	bal	space	learn	space_bal	learn_bal	learn_space	learn_space_bal	5	15	1	841	267	267	3	1	1	0
s354	21	3	bal	space	learn	space_bal	learn_bal	learn_space	learn_space_bal	4	14	1	738	215	215	3	0	0	0
s354	23	3	bal	space	learn	space_bal	learn_bal	learn_space	learn_space_bal	4	34	3	731	372	372	2	1	0	0
s354	26	3	bal	space	learn	space_bal	learn_bal	learn_space	learn_space_bal	6	66	6	675	675	675	1	1	0	1
s354	24	3	bal	space	learn	space_bal	learn_bal	learn_space	learn_space_bal	5	45	4	665	226	226	3	0	1	0
s354	28	3	bal	space	learn	space_bal	learn_bal	learn_space	learn_space_bal	6	86	8	652	474	474	2	2	1	1
s354	24	3	bal	space	learn	space_bal	learn_bal	learn_space	learn_space_bal	4	44	4	621	289	289	2	0	0	0
s354	23	3	bal	space	learn	space_bal	learn_bal	learn_space	learn_space_bal	5	35	3	595	181	181	2	0	2	0
s354	30	3	bal	space	learn	space_bal	learn_bal	learn_space	learn_space_bal	4	104	10	527	527	527	1	1	0	1
s354	22	3	bal	space	learn	space_bal	learn_bal	learn_space	learn_space_bal	6	26	2	490	301	301	2	2	1	1
s354	30	3	bal	space	learn	space_bal	learn_bal	learn_space	learn_space_bal	5	105	10	433	233	233	2	0	1	0
s354	23	3	bal	space	learn	space_bal	learn_bal	learn_space	learn_space_bal	6	36	3	426	426	426	1	0	0	0
s354	26	3	bal	space	learn	space_bal	learn_bal	learn_space	learn_space_bal	4	64	6	391	391	391	1	0	1	0
s354	26	3	bal	space	learn	space_bal	learn_bal	learn_space	learn_space_bal	5	65	6	373	86	86	2	1	0	0
s354	21	3	bal	space	learn	space_bal	learn_bal	learn_space	learn_space_bal	6	16	1	364	179	179	2	0	0	0
s354	22	3	bal	space	learn	space_bal	learn_bal	learn_space	learn_space_bal	5	25	2	321	321	321	1	0	0	0
s354	29	3	bal	space	learn	space_bal	learn_bal	learn_space	learn_space_bal	6	96	9	271	271	271	1	0	1	0
s354	27	3	bal	space	learn	space_bal	learn_bal	learn_space	learn_space_bal	5	75	7	240	98	98	2	2	0	1
s354	30	3	bal	space	learn	space_bal	learn_bal	learn_space	learn_space_bal	6	106	10	155	155	155	1	0	0	0
s354	27	3	bal	space	learn	space_bal	learn_bal	learn_space	learn_space_bal	6	76	7	152	152	152	1	1	0	1
s354	24	3	bal	space	learn	space_bal	learn_bal	learn_space	learn_space_bal	6	46	4	123	123	123	1	1	0	1
s354	25	3	bal	space	test	space_bal	test_bal	test_space	test_space_bal	6	56	5	1239	224	224	4	0	2	0
s354	28	3	bal	space	test	space_bal	test_bal	test_space	test_space_bal	6	86	8	1174	220	220	5	2	1	0
s354	25	3	bal	space	test	space_bal	test_bal	test_space	test_space_bal	6	56	5	770	464	464	2	1	1	0
s354	23	3	bal	space	test	space_bal	test_bal	test_space	test_space_bal	4	34	3	726	326	326	2	0	1	0
s354	29	3	bal	space	test	space_bal	test_bal	test_space	test_space_bal	6	96	9	697	283	283	3	2	1	1
s354	27	3	bal	space	test	space_bal	test_bal	test_space	test_space_bal	4	74	7	685	304	304	3	1	0	0
s354	26	3	bal	space	test	space_bal	test_bal	test_space	test_space_bal	5	65	6	685	134	134	2	1	0	0
s354	25	3	bal	space	test	space_bal	test_bal	test_space	test_space_bal	4	54	5	665	665	665	1	0	0	0
s354	30	3	bal	space	test	space_bal	test_bal	test_space	test_space_bal	4	104	10	615	229	229	3	1	0	0
s354	22	3	bal	space	test	space_bal	test_bal	test_space	test_space_bal	4	24	2	470	253	253	2	0	1	0
s354	28	3	bal	space	test	space_bal	test_bal	test_space	test_space_bal	6	86	8	452	105	105	2	1	1	1
s354	24	3	bal	space	test	space_bal	test_bal	test_space	test_space_bal	6	46	4	451	451	451	1	0	0	1
s354	25	3	bal	space	test	space_bal	test_bal	test_space	test_space_bal	5	55	5	366	201	201	2	1	1	1
s354	23	3	bal	space	test	space_bal	test_bal	test_space	test_space_bal	6	36	3	330	330	330	1	0	1	0
s354	21	3	bal	space	test	space_bal	test_bal	test_space	test_space_bal	5	15	1	306	91	91	2	0	2	0
s354	29	3	bal	space	test	space_bal	test_bal	test_space	test_space_bal	4	94	9	247	247	247	1	0	1	0
s354	22	3	bal	space	test	space_bal	test_bal	test_space	test_space_bal	6	26	2	204	204	204	1	0	0	0
s354	24	3	bal	space	test	space_bal	test_bal	test_space	test_space_bal	5	45	4	182	182	182	1	1	1	1
s354	29	3	bal	space	test	space_bal	test_bal	test_space	test_space_bal	5	95	9	167	167	167	1	0	0	0
s354	30	3	bal	space	test	space_bal	test_bal	test_space	test_space_bal	6	106	10	167	167	167	1	0	0	0
s355	27	3	bal	space	learn	space_bal	learn_bal	learn_space	learn_space_bal	6	76	7	0	.	.	0	.	.	1
s355	22	3	bal	space	learn	space_bal	learn_bal	learn_space	learn_space_bal	6	26	2	0	.	.	0	.	.	1
s355	29	3	bal	space	learn	space_bal	learn_bal	learn_space	learn_space_bal	6	96	9	0	.	.	0	.	.	1
s355	27	3	bal	space	test	space_bal	test_bal	test_space	test_space_bal	5	75	7	0	.	.	0	.	.	1
s355	23	3	bal	space	test	space_bal	test_bal	test_space	test_space_bal	5	35	3	0	.	.	0	.	.	1
s355	23	3	bal	space	test	space_bal	test_bal	test_space	test_space_bal	4	34	3	653	270	653	3	0	0	0
s355	26	3	bal	space	test	space_bal	test_bal	test_space	test_space_bal	6	66	6	629	246	629	3	0	1	0
s355	26	3	bal	space	learn	space_bal	learn_bal	learn_space	learn_space_bal	5	65	6	1809	465	1434	3	2	0	1
s355	23	3	bal	space	learn	space_bal	learn_bal	learn_space	learn_space_bal	4	34	3	697	201	424	3	1	0	0
s355	26	3	bal	space	learn	space_bal	learn_bal	learn_space	learn_space_bal	4	64	6	582	208	380	3	1	1	0
s355	23	3	bal	space	test	space_bal	test_bal	test_space	test_space_bal	5	35	3	1529	285	463	4	1	0	0
s355	28	3	bal	space	test	space_bal	test_bal	test_space	test_space_bal	5	85	8	1365	338	663	5	1	1	0
s355	29	3	bal	space	test	space_bal	test_bal	test_space	test_space_bal	4	94	9	1232	209	769	4	2	0	0
s355	21	3	bal	space	test	space_bal	test_bal	test_space	test_space_bal	4	14	1	801	224	463	3	1	1	0
s355	28	3	bal	space	test	space_bal	test_bal	test_space	test_space_bal	6	86	8	691	195	367	3	2	0	1
s355	24	3	bal	space	test	space_bal	test_bal	test_space	test_space_bal	6	46	4	551	237	551	2	0	0	0
s355	29	3	bal	space	learn	space_bal	learn_bal	learn_space	learn_space_bal	4	94	9	1427	705	705	3	1	0	0
s355	25	3	bal	space	learn	space_bal	learn_bal	learn_space	learn_space_bal	4	54	5	1376	240	240	4	3	0	0
s355	22	3	bal	space	learn	space_bal	learn_bal	learn_space	learn_space_bal	4	24	2	1081	451	451	2	1	0	0
s355	21	3	bal	space	learn	space_bal	learn_bal	learn_space	learn_space_bal	6	16	1	797	183	183	4	0	1	0
s355	21	3	bal	space	learn	space_bal	learn_bal	learn_space	learn_space_bal	4	14	1	685	238	238	3	0	1	0
s355	21	3	bal	space	learn	space_bal	learn_bal	learn_space	learn_space_bal	5	15	1	657	182	182	2	1	0	0
s355	27	3	bal	space	learn	space_bal	learn_bal	learn_space	learn_space_bal	4	74	7	565	242	242	3	1	1	0
s355	22	3	bal	space	learn	space_bal	learn_bal	learn_space	learn_space_bal	5	25	2	530	283	283	2	1	0	0
s355	28	3	bal	space	learn	space_bal	learn_bal	learn_space	learn_space_bal	4	84	8	527	170	170	2	1	1	0
s355	24	3	bal	space	learn	space_bal	learn_bal	learn_space	learn_space_bal	6	46	4	514	343	343	2	0	1	0
s355	24	3	bal	space	learn	space_bal	learn_bal	learn_space	learn_space_bal	4	44	4	480	284	284	2	1	1	0
s355	23	3	bal	space	learn	space_bal	learn_bal	learn_space	learn_space_bal	5	35	3	479	302	302	2	1	1	0
s355	28	3	bal	space	learn	space_bal	learn_bal	learn_space	learn_space_bal	6	86	8	445	228	228	2	0	1	0
s355	26	3	bal	space	learn	space_bal	learn_bal	learn_space	learn_space_bal	6	66	6	434	434	434	1	0	0	0
s355	30	3	bal	space	learn	space_bal	learn_bal	learn_space	learn_space_bal	4	104	10	387	270	270	2	1	1	0
s355	30	3	bal	space	learn	space_bal	learn_bal	learn_space	learn_space_bal	5	105	10	380	380	380	1	1	0	1
s355	24	3	bal	space	learn	space_bal	learn_bal	learn_space	learn_space_bal	5	45	4	325	325	325	1	1	1	1
s355	29	3	bal	space	learn	space_bal	learn_bal	learn_space	learn_space_bal	5	95	9	258	258	258	1	0	0	0
s355	25	3	bal	space	learn	space_bal	learn_bal	learn_space	learn_space_bal	6	56	5	250	250	250	1	0	0	0
s355	30	3	bal	space	learn	space_bal	learn_bal	learn_space	learn_space_bal	6	106	10	230	230	230	1	0	0	0
s355	28	3	bal	space	learn	space_bal	learn_bal	learn_space	learn_space_bal	5	85	8	229	229	229	1	0	0	0
s355	25	3	bal	space	learn	space_bal	learn_bal	learn_space	learn_space_bal	5	55	5	200	200	200	1	1	1	1
s355	27	3	bal	space	learn	space_bal	learn_bal	learn_space	learn_space_bal	5	75	7	179	179	179	1	0	1	0
s355	23	3	bal	space	learn	space_bal	learn_bal	learn_space	learn_space_bal	6	36	3	155	155	155	1	0	0	0
s355	21	3	bal	space	test	space_bal	test_bal	test_space	test_space_bal	6	16	1	1795	251	251	4	0	4	0
s355	26	3	bal	space	test	space_bal	test_bal	test_space	test_space_bal	4	64	6	1074	401	401	2	0	2	0
s355	28	3	bal	space	test	space_bal	test_bal	test_space	test_space_bal	4	84	8	1046	206	206	4	2	2	0
s355	22	3	bal	space	test	space_bal	test_bal	test_space	test_space_bal	4	24	2	1039	305	305	4	2	1	0
s355	24	3	bal	space	test	space_bal	test_bal	test_space	test_space_bal	4	44	4	1007	254	254	2	1	0	0
s355	25	3	bal	space	test	space_bal	test_bal	test_space	test_space_bal	4	54	5	991	413	413	3	2	0	1
s355	21	3	bal	space	test	space_bal	test_bal	test_space	test_space_bal	5	15	1	957	261	261	4	2	1	0
s355	30	3	bal	space	test	space_bal	test_bal	test_space	test_space_bal	4	104	10	862	368	368	2	1	0	0
s355	24	3	bal	space	test	space_bal	test_bal	test_space	test_space_bal	5	45	4	830	138	138	4	1	2	0
s355	25	3	bal	space	test	space_bal	test_bal	test_space	test_space_bal	5	55	5	595	595	595	1	1	0	1
s355	27	3	bal	space	test	space_bal	test_bal	test_space	test_space_bal	4	74	7	572	243	243	3	1	1	0
s355	25	3	bal	space	test	space_bal	test_bal	test_space	test_space_bal	6	56	5	548	164	164	2	1	0	0
s355	21	3	bal	space	test	space_bal	test_bal	test_space	test_space_bal	6	16	1	515	154	154	2	2	1	1
s355	30	3	bal	space	test	space_bal	test_bal	test_space	test_space_bal	6	106	10	500	248	248	2	0	2	0
s355	27	3	bal	space	test	space_bal	test_bal	test_space	test_space_bal	6	76	7	421	265	265	2	1	0	0
s355	29	3	bal	space	test	space_bal	test_bal	test_space	test_space_bal	5	95	9	307	132	132	2	2	1	1
s355	28	3	bal	space	test	space_bal	test_bal	test_space	test_space_bal	5	85	8	267	267	267	1	0	0	0
s355	23	3	bal	space	test	space_bal	test_bal	test_space	test_space_bal	6	36	3	265	265	265	1	0	0	1
s355	22	3	bal	space	test	space_bal	test_bal	test_space	test_space_bal	6	26	2	201	201	201	1	0	0	0
s355	26	3	bal	space	test	space_bal	test_bal	test_space	test_space_bal	5	65	6	200	200	200	1	1	0	1
s1190	21	1	con	space	learn	space_con	learn_con	learn_space	learn_space_con	2	212	1	0	.	.	0	.	.	1
s1190	29	1	con	space	learn	space_con	learn_con	learn_space	learn_space_con	1	291	9	0	.	.	0	.	.	1
s1190	27	1	con	space	learn	space_con	learn_con	learn_space	learn_space_con	2	272	7	0	.	.	0	.	.	1
s1190	22	1	con	space	learn	space_con	learn_con	learn_space	learn_space_con	3	223	2	0	.	.	0	.	.	1
s1190	28	1	con	space	learn	space_con	learn_con	learn_space	learn_space_con	2	282	8	0	.	.	0	.	.	1
s1190	21	1	con	space	test	space_con	test_con	test_space	test_space_con	2	212	1	0	.	.	0	.	.	1
s1190	22	1	con	space	learn	space_con	learn_con	learn_space	learn_space_con	1	221	2	1532	250	402	6	2	0	0
s1190	28	1	con	space	learn	space_con	learn_con	learn_space	learn_space_con	1	281	8	772	194	550	3	0	1	0
s1190	30	1	con	space	test	space_con	test_con	test_space	test_space_con	5	105	10	1286	249	792	4	0	0	1
s1190	23	1	con	space	test	space_con	test_con	test_space	test_space_con	3	233	3	625	310	514	3	1	1	0
s1190	24	1	con	space	test	space_con	test_con	test_space	test_space_con	1	241	4	596	309	596	2	0	0	0
s1190	26	1	con	space	test	space_con	test_con	test_space	test_space_con	3	263	6	549	419	549	2	1	0	1
s1190	27	1	con	space	test	space_con	test_con	test_space	test_space_con	2	272	7	434	265	434	2	0	0	0
s1190	21	1	con	space	learn	space_con	learn_con	learn_space	learn_space_con	1	211	1	1566	486	486	3	1	1	0
s1190	24	1	con	space	learn	space_con	learn_con	learn_space	learn_space_con	1	241	4	1383	174	174	5	2	3	0
s1190	24	1	con	space	learn	space_con	learn_con	learn_space	learn_space_con	2	242	4	1360	856	856	4	1	1	1
s1190	30	1	con	space	learn	space_con	learn_con	learn_space	learn_space_con	3	303	10	1106	134	134	5	2	0	0
s1190	23	1	con	space	learn	space_con	learn_con	learn_space	learn_space_con	1	231	3	764	243	243	4	2	0	0
s1190	23	1	con	space	learn	space_con	learn_con	learn_space	learn_space_con	3	233	3	719	219	219	3	2	0	0
s1190	29	1	con	space	learn	space_con	learn_con	learn_space	learn_space_con	2	292	9	545	343	343	2	1	2	0
s1190	26	1	con	space	learn	space_con	learn_con	learn_space	learn_space_con	2	262	6	490	312	312	2	1	0	0
s1190	25	1	con	space	learn	space_con	learn_con	learn_space	learn_space_con	1	251	5	474	194	194	2	0	1	0
s1190	23	1	con	space	learn	space_con	learn_con	learn_space	learn_space_con	2	232	3	473	328	328	2	2	0	1
s1190	22	1	con	space	learn	space_con	learn_con	learn_space	learn_space_con	2	222	2	468	217	217	2	1	0	1
s1190	21	1	con	space	learn	space_con	learn_con	learn_space	learn_space_con	3	213	1	467	248	248	2	1	1	0
s1190	30	1	con	space	learn	space_con	learn_con	learn_space	learn_space_con	2	302	10	412	256	256	2	1	1	0
s1190	24	1	con	space	learn	space_con	learn_con	learn_space	learn_space_con	3	243	4	393	84	84	2	0	1	1
s1190	27	1	con	space	learn	space_con	learn_con	learn_space	learn_space_con	1	271	7	377	235	235	2	1	0	0
s1190	30	1	con	space	learn	space_con	learn_con	learn_space	learn_space_con	1	301	10	336	336	336	1	0	0	0
s1190	25	1	con	space	learn	space_con	learn_con	learn_space	learn_space_con	3	253	5	312	312	312	1	0	0	0
s1190	25	1	con	space	learn	space_con	learn_con	learn_space	learn_space_con	2	252	5	289	149	149	2	1	0	0
s1190	28	1	con	space	learn	space_con	learn_con	learn_space	learn_space_con	3	283	8	284	195	195	2	1	0	0
s1190	26	1	con	space	learn	space_con	learn_con	learn_space	learn_space_con	3	263	6	194	194	194	1	0	0	0
s1190	26	1	con	space	learn	space_con	learn_con	learn_space	learn_space_con	1	261	6	172	172	172	1	0	0	1
s1190	29	1	con	space	learn	space_con	learn_con	learn_space	learn_space_con	3	293	9	149	149	149	1	0	0	0
s1190	27	1	con	space	learn	space_con	learn_con	learn_space	learn_space_con	3	273	7	135	135	135	1	0	0	1
s1190	29	1	con	space	test	space_con	test_con	test_space	test_space_con	6	96	9	1043	324	324	4	2	0	0
s1190	22	1	con	space	test	space_con	test_con	test_space	test_space_con	5	25	2	922	312	312	3	1	0	0
s1190	22	1	con	space	test	space_con	test_con	test_space	test_space_con	1	221	2	920	234	234	3	0	1	0
s1190	28	1	con	space	test	space_con	test_con	test_space	test_space_con	1	281	8	917	333	333	3	1	2	0
s1190	23	1	con	space	test	space_con	test_con	test_space	test_space_con	1	231	3	883	242	242	4	2	0	0
s1190	27	1	con	space	test	space_con	test_con	test_space	test_space_con	1	271	7	870	189	189	3	1	1	0
s1190	21	1	con	space	test	space_con	test_con	test_space	test_space_con	1	211	1	857	271	271	3	0	1	0
s1190	25	1	con	space	test	space_con	test_con	test_space	test_space_con	1	251	5	841	110	110	4	0	0	0
s1190	26	1	con	space	test	space_con	test_con	test_space	test_space_con	1	261	6	758	337	337	3	1	2	0
s1190	22	1	con	space	test	space_con	test_con	test_space	test_space_con	2	222	2	665	357	357	2	1	0	0
s1190	22	1	con	space	test	space_con	test_con	test_space	test_space_con	3	223	2	633	254	254	2	1	0	0
s1190	24	1	con	space	test	space_con	test_con	test_space	test_space_con	3	243	4	622	211	211	2	1	1	0
s1190	23	1	con	space	test	space_con	test_con	test_space	test_space_con	2	232	3	520	265	265	2	1	0	0
s1190	29	1	con	space	test	space_con	test_con	test_space	test_space_con	1	291	9	397	397	397	1	0	0	1
s1190	29	1	con	space	test	space_con	test_con	test_space	test_space_con	2	292	9	378	192	192	2	0	1	0
s1190	30	1	con	space	test	space_con	test_con	test_space	test_space_con	1	301	10	354	160	160	2	0	1	0
s1190	21	1	con	space	test	space_con	test_con	test_space	test_space_con	3	213	1	271	271	271	1	0	1	0
s1190	28	1	con	space	test	space_con	test_con	test_space	test_space_con	2	282	8	262	110	110	2	0	0	0
s1190	24	1	con	space	test	space_con	test_con	test_space	test_space_con	2	242	4	253	253	253	1	0	0	0
s1190	28	1	con	space	test	space_con	test_con	test_space	test_space_con	3	283	8	239	239	239	1	0	1	0
s1190	30	1	con	space	test	space_con	test_con	test_space	test_space_con	3	303	10	198	198	198	1	0	0	0
s1190	25	1	con	space	test	space_con	test_con	test_space	test_space_con	2	252	5	165	165	165	1	0	0	0
s1190	29	1	con	space	test	space_con	test_con	test_space	test_space_con	3	293	9	160	160	160	1	0	0	1
s1190	25	1	con	space	test	space_con	test_con	test_space	test_space_con	3	253	5	123	123	123	1	1	1	1
s122	27	1	con	space	learn	space_con	learn_con	learn_space	learn_space_con	2	272	7	0	.	.	0	.	.	1
s122	26	1	con	space	test	space_con	test_con	test_space	test_space_con	2	262	6	0	.	.	0	.	.	1
s122	21	1	con	space	test	space_con	test_con	test_space	test_space_con	3	213	1	0	.	.	0	.	.	1
s122	28	1	con	space	test	space_con	test_con	test_space	test_space_con	3	283	8	0	.	.	0	.	.	1
s122	30	1	con	space	test	space_con	test_con	test_space	test_space_con	3	303	10	0	.	.	0	.	.	1
s122	30	1	con	space	learn	space_con	learn_con	learn_space	learn_space_con	3	303	10	547	365	547	2	0	0	1
s122	23	1	con	space	test	space_con	test_con	test_space	test_space_con	1	231	3	474	215	474	2	0	0	0
s122	21	1	con	space	learn	space_con	learn_con	learn_space	learn_space_con	1	211	1	1263	541	541	4	1	1	0
s122	29	1	con	space	learn	space_con	learn_con	learn_space	learn_space_con	1	291	9	858	477	477	3	2	0	0
s122	23	1	con	space	learn	space_con	learn_con	learn_space	learn_space_con	1	231	3	733	411	411	2	1	0	0
s122	29	1	con	space	learn	space_con	learn_con	learn_space	learn_space_con	2	292	9	544	544	544	1	0	0	0
s122	22	1	con	space	learn	space_con	learn_con	learn_space	learn_space_con	1	221	2	507	321	321	2	2	0	1
s122	27	1	con	space	learn	space_con	learn_con	learn_space	learn_space_con	3	273	7	498	372	372	2	0	0	0
s122	25	1	con	space	learn	space_con	learn_con	learn_space	learn_space_con	2	252	5	402	238	238	2	1	2	0
s122	23	1	con	space	learn	space_con	learn_con	learn_space	learn_space_con	3	233	3	339	134	134	2	1	0	0
s122	21	1	con	space	learn	space_con	learn_con	learn_space	learn_space_con	2	212	1	336	336	336	1	0	0	0
s122	30	1	con	space	learn	space_con	learn_con	learn_space	learn_space_con	1	301	10	307	307	307	1	0	0	0
s122	24	1	con	space	learn	space_con	learn_con	learn_space	learn_space_con	1	241	4	282	282	282	1	0	0	0
s122	30	1	con	space	learn	space_con	learn_con	learn_space	learn_space_con	2	302	10	279	279	279	1	0	0	0
s122	24	1	con	space	learn	space_con	learn_con	learn_space	learn_space_con	2	242	4	279	279	279	1	0	0	0
s122	22	1	con	space	learn	space_con	learn_con	learn_space	learn_space_con	3	223	2	248	248	248	1	0	0	0
s122	26	1	con	space	learn	space_con	learn_con	learn_space	learn_space_con	2	262	6	245	245	245	1	0	0	0
s122	26	1	con	space	learn	space_con	learn_con	learn_space	learn_space_con	1	261	6	219	219	219	1	1	1	1
s122	22	1	con	space	learn	space_con	learn_con	learn_space	learn_space_con	2	222	2	218	218	218	1	0	1	0
s122	21	1	con	space	learn	space_con	learn_con	learn_space	learn_space_con	3	213	1	216	216	216	1	0	0	0
s122	28	1	con	space	learn	space_con	learn_con	learn_space	learn_space_con	2	282	8	207	207	207	1	0	0	0
s122	27	1	con	space	learn	space_con	learn_con	learn_space	learn_space_con	1	271	7	205	205	205	1	0	0	0
s122	28	1	con	space	learn	space_con	learn_con	learn_space	learn_space_con	3	283	8	202	202	202	1	0	0	0
s122	29	1	con	space	learn	space_con	learn_con	learn_space	learn_space_con	3	293	9	179	179	179	1	1	0	1
s122	23	1	con	space	learn	space_con	learn_con	learn_space	learn_space_con	2	232	3	179	179	179	1	0	0	0
s122	25	1	con	space	learn	space_con	learn_con	learn_space	learn_space_con	3	253	5	173	173	173	1	1	1	1
s122	28	1	con	space	learn	space_con	learn_con	learn_space	learn_space_con	1	281	8	172	172	172	1	0	0	0
s122	26	1	con	space	learn	space_con	learn_con	learn_space	learn_space_con	3	263	6	170	170	170	1	1	0	1
s122	24	1	con	space	learn	space_con	learn_con	learn_space	learn_space_con	3	243	4	154	154	154	1	0	1	0
s122	25	1	con	space	learn	space_con	learn_con	learn_space	learn_space_con	1	251	5	151	151	151	1	0	1	0
s122	30	1	con	space	test	space_con	test_con	test_space	test_space_con	2	302	10	795	382	382	2	1	0	0
s122	26	1	con	space	test	space_con	test_con	test_space	test_space_con	2	262	6	501	294	294	2	0	1	0
s122	25	1	con	space	test	space_con	test_con	test_space	test_space_con	1	251	5	459	191	191	2	0	1	0
s122	22	1	con	space	test	space_con	test_con	test_space	test_space_con	1	221	2	389	191	191	2	0	1	0
s122	28	1	con	space	test	space_con	test_con	test_space	test_space_con	1	281	8	379	379	379	1	0	0	0
s122	23	1	con	space	test	space_con	test_con	test_space	test_space_con	2	232	3	359	359	359	1	1	0	1
s122	30	1	con	space	test	space_con	test_con	test_space	test_space_con	2	302	10	328	328	328	1	0	1	0
s122	25	1	con	space	test	space_con	test_con	test_space	test_space_con	2	252	5	294	294	294	1	0	0	0
s122	24	1	con	space	test	space_con	test_con	test_space	test_space_con	1	241	4	292	292	292	1	0	0	0
s122	21	1	con	space	test	space_con	test_con	test_space	test_space_con	1	211	1	281	281	281	1	0	0	0
s122	21	1	con	space	test	space_con	test_con	test_space	test_space_con	2	212	1	281	281	281	1	0	0	0
s122	22	1	con	space	test	space_con	test_con	test_space	test_space_con	2	222	2	279	279	279	1	0	0	0
s122	23	1	con	space	test	space_con	test_con	test_space	test_space_con	3	233	3	259	259	259	1	1	0	1
s122	29	1	con	space	test	space_con	test_con	test_space	test_space_con	3	293	9	253	253	253	1	0	0	0
s122	25	1	con	space	test	space_con	test_con	test_space	test_space_con	3	253	5	253	253	253	1	1	0	1
s122	29	1	con	space	test	space_con	test_con	test_space	test_space_con	2	292	9	232	232	232	1	0	0	0
s122	27	1	con	space	test	space_con	test_con	test_space	test_space_con	1	271	7	227	227	227	1	0	0	0
s122	30	1	con	space	test	space_con	test_con	test_space	test_space_con	1	301	10	216	216	216	1	0	0	0
s122	26	1	con	space	test	space_con	test_con	test_space	test_space_con	1	261	6	206	206	206	1	0	1	0
s122	27	1	con	space	test	space_con	test_con	test_space	test_space_con	2	272	7	200	200	200	1	1	1	1
s122	29	1	con	space	test	space_con	test_con	test_space	test_space_con	1	291	9	128	128	128	1	0	0	0
s122	27	1	con	space	test	space_con	test_con	test_space	test_space_con	3	273	7	119	119	119	1	0	0	0
s122	26	1	con	space	test	space_con	test_con	test_space	test_space_con	3	263	6	108	108	108	1	1	0	1
s122	24	1	con	space	test	space_con	test_con	test_space	test_space_con	2	242	4	89	89	89	1	0	0	0
s123	26	1	con	space	test	space_con	test_con	test_space	test_space_con	3	263	6	0	.	.	0	.	.	1
s123	21	1	con	space	learn	space_con	learn_con	learn_space	learn_space_con	1	211	1	889	357	889	3	0	0	0
s123	22	1	con	space	learn	space_con	learn_con	learn_space	learn_space_con	2	222	2	617	202	617	3	0	0	0
s123	24	1	con	space	test	space_con	test_con	test_space	test_space_con	3	243	4	737	327	737	3	0	0	0
s123	22	1	con	space	test	space_con	test_con	test_space	test_space_con	1	221	2	611	231	611	3	0	0	0
s123	22	1	con	space	learn	space_con	learn_con	learn_space	learn_space_con	1	221	2	892	258	597	3	1	0	0
s123	27	1	con	space	learn	space_con	learn_con	learn_space	learn_space_con	1	271	7	782	681	782	2	0	0	0
s123	25	1	con	space	learn	space_con	learn_con	learn_space	learn_space_con	1	251	5	616	449	616	2	0	0	0
s123	22	1	con	space	test	space_con	test_con	test_space	test_space_con	2	222	2	1129	254	395	3	1	0	0
s123	29	1	con	space	test	space_con	test_con	test_space	test_space_con	1	291	9	952	460	707	3	0	1	0
s123	23	1	con	space	test	space_con	test_con	test_space	test_space_con	2	232	3	854	280	854	2	0	0	0
s123	28	1	con	space	test	space_con	test_con	test_space	test_space_con	1	281	8	705	280	443	3	2	0	1
s123	26	1	con	space	test	space_con	test_con	test_space	test_space_con	2	262	6	591	334	591	2	0	0	0
s123	28	1	con	space	test	space_con	test_con	test_space	test_space_con	2	282	8	527	353	527	2	0	0	0
s123	25	1	con	space	test	space_con	test_con	test_space	test_space_con	2	252	5	487	324	487	2	0	0	0
s123	23	1	con	space	test	space_con	test_con	test_space	test_space_con	3	233	3	463	202	463	2	0	0	0
s123	21	1	con	space	test	space_con	test_con	test_space	test_space_con	3	213	1	428	261	428	2	0	0	0
s123	29	1	con	space	test	space_con	test_con	test_space	test_space_con	3	293	9	408	320	408	2	0	1	0
s123	28	1	con	space	test	space_con	test_con	test_space	test_space_con	3	283	8	369	217	369	2	0	0	0
s123	23	1	con	space	learn	space_con	learn_con	learn_space	learn_space_con	1	231	3	1562	215	215	5	2	2	0
s123	25	1	con	space	learn	space_con	learn_con	learn_space	learn_space_con	3	253	5	1125	281	281	2	0	1	0
s123	23	1	con	space	learn	space_con	learn_con	learn_space	learn_space_con	2	232	3	1094	111	111	3	0	2	0
s123	29	1	con	space	learn	space_con	learn_con	learn_space	learn_space_con	1	291	9	880	108	108	4	1	2	0
s123	24	1	con	space	learn	space_con	learn_con	learn_space	learn_space_con	1	241	4	821	426	426	3	1	0	0
s123	28	1	con	space	learn	space_con	learn_con	learn_space	learn_space_con	1	281	8	812	449	449	2	1	2	0
s123	25	1	con	space	learn	space_con	learn_con	learn_space	learn_space_con	2	252	5	764	107	107	4	0	1	0
s123	26	1	con	space	learn	space_con	learn_con	learn_space	learn_space_con	1	261	6	650	268	268	2	1	0	0
s123	26	1	con	space	learn	space_con	learn_con	learn_space	learn_space_con	2	262	6	645	225	225	2	0	1	0
s123	22	1	con	space	learn	space_con	learn_con	learn_space	learn_space_con	3	223	2	611	103	103	3	0	2	0
s123	21	1	con	space	learn	space_con	learn_con	learn_space	learn_space_con	3	213	1	589	274	274	3	0	2	0
s123	21	1	con	space	learn	space_con	learn_con	learn_space	learn_space_con	2	212	1	577	320	320	2	0	0	0
s123	30	1	con	space	learn	space_con	learn_con	learn_space	learn_space_con	1	301	10	543	543	543	1	0	0	0
s123	28	1	con	space	learn	space_con	learn_con	learn_space	learn_space_con	3	283	8	455	174	174	2	1	0	0
s123	26	1	con	space	learn	space_con	learn_con	learn_space	learn_space_con	3	263	6	398	398	398	1	0	0	0
s123	24	1	con	space	learn	space_con	learn_con	learn_space	learn_space_con	3	243	4	377	211	211	2	0	0	1
s123	28	1	con	space	learn	space_con	learn_con	learn_space	learn_space_con	2	282	8	367	367	367	1	0	0	0
s123	27	1	con	space	learn	space_con	learn_con	learn_space	learn_space_con	2	272	7	318	318	318	1	0	0	0
s123	29	1	con	space	learn	space_con	learn_con	learn_space	learn_space_con	2	292	9	312	312	312	1	0	0	0
s123	27	1	con	space	learn	space_con	learn_con	learn_space	learn_space_con	3	273	7	309	309	309	1	0	0	0
s123	29	1	con	space	learn	space_con	learn_con	learn_space	learn_space_con	3	293	9	240	240	240	1	0	0	0
s123	24	1	con	space	learn	space_con	learn_con	learn_space	learn_space_con	2	242	4	237	237	237	1	0	0	0
s123	23	1	con	space	learn	space_con	learn_con	learn_space	learn_space_con	3	233	3	230	230	230	1	0	1	0
s123	30	1	con	space	learn	space_con	learn_con	learn_space	learn_space_con	3	303	10	171	171	171	1	0	0	0
s123	30	1	con	space	learn	space_con	learn_con	learn_space	learn_space_con	2	302	10	104	104	104	1	0	0	0
s123	22	1	con	space	test	space_con	test_con	test_space	test_space_con	3	223	2	1487	1064	1064	3	1	0	0
s123	24	1	con	space	test	space_con	test_con	test_space	test_space_con	3	243	4	1180	462	462	2	1	0	0
s123	28	1	con	space	test	space_con	test_con	test_space	test_space_con	2	282	8	1135	290	290	4	2	0	0
s123	24	1	con	space	test	space_con	test_con	test_space	test_space_con	2	242	4	1129	265	265	4	1	0	0
s123	23	1	con	space	test	space_con	test_con	test_space	test_space_con	1	231	3	1011	147	147	4	0	1	0
s123	25	1	con	space	test	space_con	test_con	test_space	test_space_con	3	253	5	676	236	236	3	1	0	0
s123	27	1	con	space	test	space_con	test_con	test_space	test_space_con	1	271	7	667	264	264	3	1	0	0
s123	26	1	con	space	test	space_con	test_con	test_space	test_space_con	1	261	6	435	252	252	2	1	0	0
s123	30	1	con	space	test	space_con	test_con	test_space	test_space_con	1	301	10	423	238	238	2	0	1	0
s123	30	1	con	space	test	space_con	test_con	test_space	test_space_con	2	302	10	332	332	332	1	0	0	0
s123	22	1	con	space	test	space_con	test_con	test_space	test_space_con	3	223	2	309	309	309	1	0	0	0
s123	24	1	con	space	test	space_con	test_con	test_space	test_space_con	1	241	4	308	308	308	1	0	0	0
s123	30	1	con	space	test	space_con	test_con	test_space	test_space_con	3	303	10	255	255	255	1	0	0	1
s123	27	1	con	space	test	space_con	test_con	test_space	test_space_con	2	272	7	233	233	233	1	0	0	0
s123	21	1	con	space	test	space_con	test_con	test_space	test_space_con	2	212	1	222	222	222	1	0	0	0
s123	29	1	con	space	test	space_con	test_con	test_space	test_space_con	2	292	9	166	166	166	1	0	0	0
s124	22	1	con	space	test	space_con	test_con	test_space	test_space_con	1	221	2	839	203	839	4	0	0	0
s124	26	1	con	space	learn	space_con	learn_con	learn_space	learn_space_con	2	262	6	1677	413	1677	3	0	0	0
s124	23	1	con	space	learn	space_con	learn_con	learn_space	learn_space_con	3	233	3	962	416	962	3	0	0	0
s124	23	1	con	space	learn	space_con	learn_con	learn_space	learn_space_con	1	231	3	3231	599	1111	8	3	2	0
s124	28	1	con	space	learn	space_con	learn_con	learn_space	learn_space_con	1	281	8	1490	294	591	3	1	0	0
s124	21	1	con	space	learn	space_con	learn_con	learn_space	learn_space_con	1	211	1	948	747	948	2	0	0	0
s124	25	1	con	space	learn	space_con	learn_con	learn_space	learn_space_con	3	253	5	585	277	585	2	0	0	0
s124	21	1	con	space	test	space_con	test_con	test_space	test_space_con	1	211	1	1240	579	839	4	0	1	0
s124	30	1	con	space	test	space_con	test_con	test_space	test_space_con	1	301	10	1203	292	582	5	2	0	1
s124	29	1	con	space	test	space_con	test_con	test_space	test_space_con	2	292	9	1195	83	375	3	0	1	0
s124	23	1	con	space	test	space_con	test_con	test_space	test_space_con	1	231	3	895	173	438	5	0	1	0
s124	25	1	con	space	test	space_con	test_con	test_space	test_space_con	1	251	5	834	692	834	2	0	0	0
s124	24	1	con	space	test	space_con	test_con	test_space	test_space_con	3	243	4	780	541	780	2	0	0	0
s124	22	1	con	space	test	space_con	test_con	test_space	test_space_con	2	222	2	665	426	665	2	0	0	0
s124	26	1	con	space	test	space_con	test_con	test_space	test_space_con	1	261	6	623	222	623	2	0	0	0
s124	22	1	con	space	test	space_con	test_con	test_space	test_space_con	3	223	2	547	339	547	2	0	0	0
s124	29	1	con	space	test	space_con	test_con	test_space	test_space_con	3	293	9	478	324	478	2	0	0	0
s124	30	1	con	space	learn	space_con	learn_con	learn_space	learn_space_con	1	301	10	1751	154	154	6	1	2	0
s124	23	1	con	space	learn	space_con	learn_con	learn_space	learn_space_con	2	232	3	1449	296	296	4	2	0	0
s124	22	1	con	space	learn	space_con	learn_con	learn_space	learn_space_con	3	223	2	1434	712	712	2	0	0	0
[truncated: 8,780 more rows]
[truncated: 82 more columns]
