# Supplementary material for: The role of character positional frequency on Chinese word learning during natural reading
Source: PLoS One. 2017 Nov 14;12(11):e0187656. doi: 10.1371/journal.pone.0187656 (PMC5685568; doi:10.1371/journal.pone.0187656)
Supplement: S2 Table — (XLS) [file pone.0187656.s002.xls]

## Sheet: Sheet1
participant	items	series	position	presentation	phase	sentence number	condition12	condition13	condition23	condition123	total fixation duration	first fixation duration	gaze duration	total number of fixations	regressions in	regressions out	skip
s101	9	1	2_con	space	learn	1	space_con	learn_con	learn_space	learn_space_con	714	146	146	4	0	1	0
s101	10	1	2_con	space	learn	1	space_con	learn_con	learn_space	learn_space_con	1250	586	586	4	2	0	0
s101	3	1	2_con	space	learn	1	space_con	learn_con	learn_space	learn_space_con	1409	318	318	5	1	0	0
s101	1	1	2_con	space	learn	1	space_con	learn_con	learn_space	learn_space_con	1434	262	843	4	1	0	0
s101	5	1	2_con	space	learn	1	space_con	learn_con	learn_space	learn_space_con	1445	131	131	5	1	1	0
s101	7	1	2_con	space	learn	1	space_con	learn_con	learn_space	learn_space_con	1479	361	906	4	1	0	0
s101	2	1	2_con	space	learn	1	space_con	learn_con	learn_space	learn_space_con	1525	404	619	5	2	0	0
s101	8	1	2_con	space	learn	1	space_con	learn_con	learn_space	learn_space_con	1558	538	538	2	0	0	0
s101	6	1	2_con	space	learn	1	space_con	learn_con	learn_space	learn_space_con	1587	732	952	4	1	0	0
s101	4	1	2_con	space	learn	1	space_con	learn_con	learn_space	learn_space_con	1666	232	1666	4	0	0	0
s102	6	1	2_con	space	learn	1	space_con	learn_con	learn_space	learn_space_con	175	87	175	2	0	0	0
s102	7	1	2_con	space	learn	1	space_con	learn_con	learn_space	learn_space_con	226	226	226	1	0	1	0
s102	9	1	2_con	space	learn	1	space_con	learn_con	learn_space	learn_space_con	245	245	245	1	1	0	1
s102	10	1	2_con	space	learn	1	space_con	learn_con	learn_space	learn_space_con	335	177	335	2	0	0	0
s102	5	1	2_con	space	learn	1	space_con	learn_con	learn_space	learn_space_con	462	166	166	3	0	1	0
s102	8	1	2_con	space	learn	1	space_con	learn_con	learn_space	learn_space_con	553	553	553	1	0	0	0
s102	3	1	2_con	space	learn	1	space_con	learn_con	learn_space	learn_space_con	717	324	475	3	1	0	0
s102	2	1	2_con	space	learn	1	space_con	learn_con	learn_space	learn_space_con	749	570	570	2	1	0	0
s102	1	1	2_con	space	learn	1	space_con	learn_con	learn_space	learn_space_con	1077	219	783	5	1	0	0
s102	4	1	2_con	space	learn	1	space_con	learn_con	learn_space	learn_space_con	1151	262	262	5	1	0	0
s104	1	1	2_con	space	learn	1	space_con	learn_con	learn_space	learn_space_con	139	139	139	1	0	0	0
s104	10	1	2_con	space	learn	1	space_con	learn_con	learn_space	learn_space_con	227	227	227	1	0	0	0
s104	8	1	2_con	space	learn	1	space_con	learn_con	learn_space	learn_space_con	237	237	237	1	0	0	0
s104	2	1	2_con	space	learn	1	space_con	learn_con	learn_space	learn_space_con	387	387	387	1	0	0	0
s104	9	1	2_con	space	learn	1	space_con	learn_con	learn_space	learn_space_con	475	475	475	1	0	0	0
s104	4	1	2_con	space	learn	1	space_con	learn_con	learn_space	learn_space_con	487	215	215	2	1	0	0
s104	5	1	2_con	space	learn	1	space_con	learn_con	learn_space	learn_space_con	506	138	506	2	0	0	0
s104	6	1	2_con	space	learn	1	space_con	learn_con	learn_space	learn_space_con	512	250	250	2	1	0	0
s104	7	1	2_con	space	learn	1	space_con	learn_con	learn_space	learn_space_con	529	386	386	2	1	0	0
s104	3	1	2_con	space	learn	1	space_con	learn_con	learn_space	learn_space_con	556	247	247	2	1	0	0
s105	7	1	2_con	space	learn	1	space_con	learn_con	learn_space	learn_space_con	413	234	413	2	0	0	0
s105	5	1	2_con	space	learn	1	space_con	learn_con	learn_space	learn_space_con	551	340	340	2	1	0	0
s105	9	1	2_con	space	learn	1	space_con	learn_con	learn_space	learn_space_con	931	217	661	4	1	0	0
s105	6	1	2_con	space	learn	1	space_con	learn_con	learn_space	learn_space_con	951	346	555	3	0	0	0
s105	3	1	2_con	space	learn	1	space_con	learn_con	learn_space	learn_space_con	1160	590	590	3	1	0	0
s105	1	1	2_con	space	learn	1	space_con	learn_con	learn_space	learn_space_con	1178	198	664	4	0	0	0
s105	4	1	2_con	space	learn	1	space_con	learn_con	learn_space	learn_space_con	1263	307	889	5	1	0	0
s105	10	1	2_con	space	learn	1	space_con	learn_con	learn_space	learn_space_con	1353	440	931	5	1	1	0
s105	2	1	2_con	space	learn	1	space_con	learn_con	learn_space	learn_space_con	1735	463	463	5	1	2	0
s105	8	1	2_con	space	learn	1	space_con	learn_con	learn_space	learn_space_con	1875	423	1875	5	0	0	0
s106	3	1	2_con	space	learn	1	space_con	learn_con	learn_space	learn_space_con	203	203	203	1	0	0	0
s106	7	1	2_con	space	learn	1	space_con	learn_con	learn_space	learn_space_con	267	267	267	1	0	0	0
s106	10	1	2_con	space	learn	1	space_con	learn_con	learn_space	learn_space_con	345	345	345	1	0	0	0
s106	4	1	2_con	space	learn	1	space_con	learn_con	learn_space	learn_space_con	352	164	352	2	0	0	0
s106	1	1	2_con	space	learn	1	space_con	learn_con	learn_space	learn_space_con	406	214	214	2	1	0	0
s106	2	1	2_con	space	learn	1	space_con	learn_con	learn_space	learn_space_con	477	228	228	2	0	0	0
s106	5	1	2_con	space	learn	1	space_con	learn_con	learn_space	learn_space_con	547	328	328	2	1	0	0
s106	9	1	2_con	space	learn	1	space_con	learn_con	learn_space	learn_space_con	679	288	679	2	0	0	0
s106	8	1	2_con	space	learn	1	space_con	learn_con	learn_space	learn_space_con	697	318	318	2	1	0	0
s106	6	1	2_con	space	learn	1	space_con	learn_con	learn_space	learn_space_con	884	241	241	3	1	0	0
s107	3	1	2_con	space	learn	1	space_con	learn_con	learn_space	learn_space_con	0	.	.	0	.	.	1
s107	9	1	2_con	space	learn	1	space_con	learn_con	learn_space	learn_space_con	0	.	.	0	.	.	1
s107	7	1	2_con	space	learn	1	space_con	learn_con	learn_space	learn_space_con	182	182	182	1	0	1	0
s107	4	1	2_con	space	learn	1	space_con	learn_con	learn_space	learn_space_con	189	189	189	1	0	0	0
s107	5	1	2_con	space	learn	1	space_con	learn_con	learn_space	learn_space_con	358	358	358	1	0	0	0
s107	2	1	2_con	space	learn	1	space_con	learn_con	learn_space	learn_space_con	416	416	416	1	0	0	0
s107	6	1	2_con	space	learn	1	space_con	learn_con	learn_space	learn_space_con	759	527	759	2	0	0	0
s107	8	1	2_con	space	learn	1	space_con	learn_con	learn_space	learn_space_con	914	239	914	2	0	0	0
s107	10	1	2_con	space	learn	1	space_con	learn_con	learn_space	learn_space_con	1002	525	525	2	1	0	0
s107	1	1	2_con	space	learn	1	space_con	learn_con	learn_space	learn_space_con	1065	192	794	3	1	0	0
s108	1	1	2_con	space	learn	1	space_con	learn_con	learn_space	learn_space_con	391	176	176	2	0	0	0
s108	7	1	2_con	space	learn	1	space_con	learn_con	learn_space	learn_space_con	411	262	262	2	1	0	0
s108	2	1	2_con	space	learn	1	space_con	learn_con	learn_space	learn_space_con	467	111	467	3	0	0	0
s108	4	1	2_con	space	learn	1	space_con	learn_con	learn_space	learn_space_con	491	212	212	2	0	1	0
s108	5	1	2_con	space	learn	1	space_con	learn_con	learn_space	learn_space_con	551	300	300	2	1	0	0
s108	10	1	2_con	space	learn	1	space_con	learn_con	learn_space	learn_space_con	579	314	314	2	0	0	0
s108	9	1	2_con	space	learn	1	space_con	learn_con	learn_space	learn_space_con	658	454	658	2	0	0	0
s108	6	1	2_con	space	learn	1	space_con	learn_con	learn_space	learn_space_con	696	299	696	2	0	0	0
s108	3	1	2_con	space	learn	1	space_con	learn_con	learn_space	learn_space_con	709	146	709	3	0	0	0
s108	8	1	2_con	space	learn	1	space_con	learn_con	learn_space	learn_space_con	1055	316	316	5	0	2	0
s109	10	1	2_con	space	learn	1	space_con	learn_con	learn_space	learn_space_con	553	183	553	2	0	0	0
s109	3	1	2_con	space	learn	1	space_con	learn_con	learn_space	learn_space_con	749	232	232	2	1	0	0
s109	4	1	2_con	space	learn	1	space_con	learn_con	learn_space	learn_space_con	766	316	316	3	1	0	0
s109	8	1	2_con	space	learn	1	space_con	learn_con	learn_space	learn_space_con	880	205	205	4	2	0	1
s109	2	1	2_con	space	learn	1	space_con	learn_con	learn_space	learn_space_con	890	355	355	3	1	0	0
s109	9	1	2_con	space	learn	1	space_con	learn_con	learn_space	learn_space_con	923	209	209	3	0	1	0
s109	5	1	2_con	space	learn	1	space_con	learn_con	learn_space	learn_space_con	1045	467	467	4	2	0	0
s109	7	1	2_con	space	learn	1	space_con	learn_con	learn_space	learn_space_con	1124	227	318	4	2	2	0
s109	6	1	2_con	space	learn	1	space_con	learn_con	learn_space	learn_space_con	1161	187	431	3	1	0	0
s109	1	1	2_con	space	learn	1	space_con	learn_con	learn_space	learn_space_con	1371	743	743	3	0	0	0
s110	7	1	2_con	space	learn	1	space_con	learn_con	learn_space	learn_space_con	174	174	174	1	0	0	0
s110	9	1	2_con	space	learn	1	space_con	learn_con	learn_space	learn_space_con	369	369	369	1	0	0	0
s110	4	1	2_con	space	learn	1	space_con	learn_con	learn_space	learn_space_con	503	391	391	2	1	0	0
s110	3	1	2_con	space	learn	1	space_con	learn_con	learn_space	learn_space_con	745	503	503	2	0	1	0
s110	2	1	2_con	space	learn	1	space_con	learn_con	learn_space	learn_space_con	816	280	280	3	1	0	0
s110	6	1	2_con	space	learn	1	space_con	learn_con	learn_space	learn_space_con	899	451	451	3	0	0	0
s110	1	1	2_con	space	learn	1	space_con	learn_con	learn_space	learn_space_con	923	245	690	4	0	0	0
s110	5	1	2_con	space	learn	1	space_con	learn_con	learn_space	learn_space_con	1010	167	472	3	1	0	0
s110	10	1	2_con	space	learn	1	space_con	learn_con	learn_space	learn_space_con	1216	184	535	5	2	0	0
s110	8	1	2_con	space	learn	1	space_con	learn_con	learn_space	learn_space_con	1837	203	313	5	2	0	0
s112	5	1	2_con	space	learn	1	space_con	learn_con	learn_space	learn_space_con	191	191	191	1	0	0	1
s112	2	1	2_con	space	learn	1	space_con	learn_con	learn_space	learn_space_con	237	237	237	1	1	0	1
s112	10	1	2_con	space	learn	1	space_con	learn_con	learn_space	learn_space_con	327	327	327	1	1	0	1
s112	9	1	2_con	space	learn	1	space_con	learn_con	learn_space	learn_space_con	405	145	145	2	0	1	0
s112	3	1	2_con	space	learn	1	space_con	learn_con	learn_space	learn_space_con	407	108	108	3	1	1	0
s112	4	1	2_con	space	learn	1	space_con	learn_con	learn_space	learn_space_con	537	198	401	3	1	0	0
s112	7	1	2_con	space	learn	1	space_con	learn_con	learn_space	learn_space_con	630	408	408	2	1	0	0
s112	1	1	2_con	space	learn	1	space_con	learn_con	learn_space	learn_space_con	764	148	408	4	1	0	0
s112	8	1	2_con	space	learn	1	space_con	learn_con	learn_space	learn_space_con	825	322	322	2	0	0	1
s112	6	1	2_con	space	learn	1	space_con	learn_con	learn_space	learn_space_con	844	269	269	2	0	0	0
s201	3	2	2_con	space	learn	1	space_con	learn_con	learn_space	learn_space_con	471	248	248	2	1	0	0
s201	5	2	2_con	space	learn	1	space_con	learn_con	learn_space	learn_space_con	477	275	275	2	0	0	0
s201	2	2	2_con	space	learn	1	space_con	learn_con	learn_space	learn_space_con	505	277	277	3	1	0	0
s201	7	2	2_con	space	learn	1	space_con	learn_con	learn_space	learn_space_con	642	264	264	3	0	0	0
s201	8	2	2_con	space	learn	1	space_con	learn_con	learn_space	learn_space_con	882	454	454	2	0	1	0
s201	4	2	2_con	space	learn	1	space_con	learn_con	learn_space	learn_space_con	943	325	325	4	2	0	0
s201	10	2	2_con	space	learn	1	space_con	learn_con	learn_space	learn_space_con	949	187	187	3	1	1	0
s201	1	2	2_con	space	learn	1	space_con	learn_con	learn_space	learn_space_con	991	218	218	3	2	0	0
s201	9	2	2_con	space	learn	1	space_con	learn_con	learn_space	learn_space_con	1044	226	426	4	0	0	0
s201	6	2	2_con	space	learn	1	space_con	learn_con	learn_space	learn_space_con	1052	276	276	5	2	0	0
s202	7	2	2_con	space	learn	1	space_con	learn_con	learn_space	learn_space_con	199	199	199	1	0	0	0
s202	1	2	2_con	space	learn	1	space_con	learn_con	learn_space	learn_space_con	361	160	361	2	0	0	0
s202	2	2	2_con	space	learn	1	space_con	learn_con	learn_space	learn_space_con	384	384	384	1	0	0	0
s202	3	2	2_con	space	learn	1	space_con	learn_con	learn_space	learn_space_con	409	264	264	2	1	0	0
s202	8	2	2_con	space	learn	1	space_con	learn_con	learn_space	learn_space_con	416	211	416	2	0	0	0
s202	5	2	2_con	space	learn	1	space_con	learn_con	learn_space	learn_space_con	439	255	439	2	0	0	0
s202	6	2	2_con	space	learn	1	space_con	learn_con	learn_space	learn_space_con	445	233	445	2	0	0	0
s202	10	2	2_con	space	learn	1	space_con	learn_con	learn_space	learn_space_con	630	275	630	2	0	0	0
s202	4	2	2_con	space	learn	1	space_con	learn_con	learn_space	learn_space_con	739	403	403	3	1	0	0
s202	9	2	2_con	space	learn	1	space_con	learn_con	learn_space	learn_space_con	847	249	653	3	1	0	0
s203	10	2	2_con	space	learn	1	space_con	learn_con	learn_space	learn_space_con	0	.	.	0	.	.	1
s203	1	2	2_con	space	learn	1	space_con	learn_con	learn_space	learn_space_con	229	229	229	1	0	0	1
s203	7	2	2_con	space	learn	1	space_con	learn_con	learn_space	learn_space_con	261	261	261	1	0	0	1
s203	5	2	2_con	space	learn	1	space_con	learn_con	learn_space	learn_space_con	295	152	295	2	1	0	1
s203	8	2	2_con	space	learn	1	space_con	learn_con	learn_space	learn_space_con	505	136	505	3	0	0	0
s203	9	2	2_con	space	learn	1	space_con	learn_con	learn_space	learn_space_con	757	214	214	4	2	1	0
s203	3	2	2_con	space	learn	1	space_con	learn_con	learn_space	learn_space_con	768	368	368	3	3	0	1
s203	2	2	2_con	space	learn	1	space_con	learn_con	learn_space	learn_space_con	793	218	218	4	2	0	1
s203	4	2	2_con	space	learn	1	space_con	learn_con	learn_space	learn_space_con	1418	195	306	6	3	0	1
s203	6	2	2_con	space	learn	1	space_con	learn_con	learn_space	learn_space_con	1787	296	296	6	0	1	0
s204	4	2	2_con	space	learn	1	space_con	learn_con	learn_space	learn_space_con	147	147	147	1	0	0	0
s204	8	2	2_con	space	learn	1	space_con	learn_con	learn_space	learn_space_con	167	167	167	1	0	1	0
s204	6	2	2_con	space	learn	1	space_con	learn_con	learn_space	learn_space_con	201	201	201	1	1	0	1
s204	5	2	2_con	space	learn	1	space_con	learn_con	learn_space	learn_space_con	220	220	220	1	0	0	0
s204	9	2	2_con	space	learn	1	space_con	learn_con	learn_space	learn_space_con	233	233	233	1	0	0	0
s204	1	2	2_con	space	learn	1	space_con	learn_con	learn_space	learn_space_con	289	289	289	1	1	0	1
s204	3	2	2_con	space	learn	1	space_con	learn_con	learn_space	learn_space_con	353	175	175	2	1	0	0
s204	7	2	2_con	space	learn	1	space_con	learn_con	learn_space	learn_space_con	372	372	372	1	0	0	0
s204	10	2	2_con	space	learn	1	space_con	learn_con	learn_space	learn_space_con	405	144	405	2	0	0	0
s204	2	2	2_con	space	learn	1	space_con	learn_con	learn_space	learn_space_con	822	431	431	3	0	0	0
s205	5	2	2_con	space	learn	1	space_con	learn_con	learn_space	learn_space_con	529	183	183	2	1	0	0
s205	6	2	2_con	space	learn	1	space_con	learn_con	learn_space	learn_space_con	531	243	361	3	1	0	0
s205	10	2	2_con	space	learn	1	space_con	learn_con	learn_space	learn_space_con	604	286	286	2	1	0	0
s205	7	2	2_con	space	learn	1	space_con	learn_con	learn_space	learn_space_con	718	273	718	2	0	0	0
s205	8	2	2_con	space	learn	1	space_con	learn_con	learn_space	learn_space_con	733	528	733	2	0	0	0
s205	4	2	2_con	space	learn	1	space_con	learn_con	learn_space	learn_space_con	889	364	576	4	0	0	0
s205	3	2	2_con	space	learn	1	space_con	learn_con	learn_space	learn_space_con	924	209	571	3	1	0	0
s205	2	2	2_con	space	learn	1	space_con	learn_con	learn_space	learn_space_con	961	343	612	5	1	0	0
s205	9	2	2_con	space	learn	1	space_con	learn_con	learn_space	learn_space_con	1013	245	701	4	2	0	0
s205	1	2	2_con	space	learn	1	space_con	learn_con	learn_space	learn_space_con	1340	333	556	4	2	0	0
s206	4	2	2_con	space	learn	1	space_con	learn_con	learn_space	learn_space_con	0	.	.	0	.	.	1
s206	8	2	2_con	space	learn	1	space_con	learn_con	learn_space	learn_space_con	148	148	148	1	0	0	0
s206	3	2	2_con	space	learn	1	space_con	learn_con	learn_space	learn_space_con	150	150	150	1	0	0	0
s206	2	2	2_con	space	learn	1	space_con	learn_con	learn_space	learn_space_con	230	230	230	1	0	0	0
s206	5	2	2_con	space	learn	1	space_con	learn_con	learn_space	learn_space_con	359	250	250	2	1	1	0
s206	7	2	2_con	space	learn	1	space_con	learn_con	learn_space	learn_space_con	388	388	388	1	0	0	0
s206	6	2	2_con	space	learn	1	space_con	learn_con	learn_space	learn_space_con	462	328	462	2	0	0	0
s206	1	2	2_con	space	learn	1	space_con	learn_con	learn_space	learn_space_con	674	265	265	2	1	0	0
s206	9	2	2_con	space	learn	1	space_con	learn_con	learn_space	learn_space_con	681	504	681	2	0	0	0
s206	10	2	2_con	space	learn	1	space_con	learn_con	learn_space	learn_space_con	1527	235	235	5	0	1	0
s207	6	2	2_con	space	learn	1	space_con	learn_con	learn_space	learn_space_con	0	.	.	0	.	.	1
s207	9	2	2_con	space	learn	1	space_con	learn_con	learn_space	learn_space_con	0	.	.	0	.	.	1
s207	1	2	2_con	space	learn	1	space_con	learn_con	learn_space	learn_space_con	188	188	188	1	0	0	0
s207	10	2	2_con	space	learn	1	space_con	learn_con	learn_space	learn_space_con	189	189	189	1	0	0	0
s207	5	2	2_con	space	learn	1	space_con	learn_con	learn_space	learn_space_con	204	204	204	1	0	0	0
s207	8	2	2_con	space	learn	1	space_con	learn_con	learn_space	learn_space_con	272	272	272	1	0	0	0
s207	3	2	2_con	space	learn	1	space_con	learn_con	learn_space	learn_space_con	337	337	337	1	1	0	1
s207	7	2	2_con	space	learn	1	space_con	learn_con	learn_space	learn_space_con	478	280	280	2	0	1	0
s207	2	2	2_con	space	learn	1	space_con	learn_con	learn_space	learn_space_con	513	225	513	2	0	0	0
s207	4	2	2_con	space	learn	1	space_con	learn_con	learn_space	learn_space_con	719	319	719	2	0	0	0
s208	5	2	2_con	space	learn	1	space_con	learn_con	learn_space	learn_space_con	0	.	.	0	.	.	1
s208	9	2	2_con	space	learn	1	space_con	learn_con	learn_space	learn_space_con	0	.	.	0	.	.	1
s208	4	2	2_con	space	learn	1	space_con	learn_con	learn_space	learn_space_con	157	157	157	1	0	0	1
s208	2	2	2_con	space	learn	1	space_con	learn_con	learn_space	learn_space_con	188	188	188	1	0	0	0
s208	3	2	2_con	space	learn	1	space_con	learn_con	learn_space	learn_space_con	189	189	189	1	0	0	1
s208	7	2	2_con	space	learn	1	space_con	learn_con	learn_space	learn_space_con	500	338	338	2	1	0	0
s208	10	2	2_con	space	learn	1	space_con	learn_con	learn_space	learn_space_con	581	424	581	2	0	0	0
s208	6	2	2_con	space	learn	1	space_con	learn_con	learn_space	learn_space_con	679	410	410	2	0	0	0
s208	8	2	2_con	space	learn	1	space_con	learn_con	learn_space	learn_space_con	797	538	538	2	0	0	0
s208	1	2	2_con	space	learn	1	space_con	learn_con	learn_space	learn_space_con	876	876	876	1	0	0	0
s209	6	2	2_con	space	learn	1	space_con	learn_con	learn_space	learn_space_con	227	227	227	1	0	0	0
s209	7	2	2_con	space	learn	1	space_con	learn_con	learn_space	learn_space_con	372	372	372	1	0	0	0
s209	1	2	2_con	space	learn	1	space_con	learn_con	learn_space	learn_space_con	525	304	304	2	1	0	0
s209	8	2	2_con	space	learn	1	space_con	learn_con	learn_space	learn_space_con	798	276	511	3	1	0	0
s209	5	2	2_con	space	learn	1	space_con	learn_con	learn_space	learn_space_con	830	360	360	3	1	0	0
s209	9	2	2_con	space	learn	1	space_con	learn_con	learn_space	learn_space_con	1190	548	712	4	1	0	0
s209	10	2	2_con	space	learn	1	space_con	learn_con	learn_space	learn_space_con	1462	97	512	5	2	0	0
s209	2	2	2_con	space	learn	1	space_con	learn_con	learn_space	learn_space_con	1620	1087	1087	2	0	1	0
s209	3	2	2_con	space	learn	1	space_con	learn_con	learn_space	learn_space_con	2015	250	250	7	3	0	0
s209	4	2	2_con	space	learn	1	space_con	learn_con	learn_space	learn_space_con	2030	143	887	6	1	0	0
s210	2	2	2_con	space	learn	1	space_con	learn_con	learn_space	learn_space_con	707	364	707	2	0	0	0
s210	1	2	2_con	space	learn	1	space_con	learn_con	learn_space	learn_space_con	1032	244	244	5	3	0	1
s210	10	2	2_con	space	learn	1	space_con	learn_con	learn_space	learn_space_con	1064	268	518	4	2	0	0
s210	4	2	2_con	space	learn	1	space_con	learn_con	learn_space	learn_space_con	1301	383	482	5	2	0	0
s210	3	2	2_con	space	learn	1	space_con	learn_con	learn_space	learn_space_con	1304	351	555	5	2	0	0
s210	9	2	2_con	space	learn	1	space_con	learn_con	learn_space	learn_space_con	1535	294	294	5	1	1	0
s210	7	2	2_con	space	learn	1	space_con	learn_con	learn_space	learn_space_con	1874	417	417	6	3	1	0
s210	6	2	2_con	space	learn	1	space_con	learn_con	learn_space	learn_space_con	1925	245	442	5	2	0	0
s210	5	2	2_con	space	learn	1	space_con	learn_con	learn_space	learn_space_con	2065	144	333	8	2	2	0
s210	8	2	2_con	space	learn	1	space_con	learn_con	learn_space	learn_space_con	2137	290	444	7	2	0	0
s302	10	3	2_con	space	learn	1	space_con	learn_con	learn_space	learn_space_con	201	201	201	1	0	0	0
s302	2	3	2_con	space	learn	1	space_con	learn_con	learn_space	learn_space_con	684	230	362	3	0	0	0
s302	5	3	2_con	space	learn	1	space_con	learn_con	learn_space	learn_space_con	706	133	133	4	3	0	1
s302	6	3	2_con	space	learn	1	space_con	learn_con	learn_space	learn_space_con	771	272	272	3	0	0	0
s302	7	3	2_con	space	learn	1	space_con	learn_con	learn_space	learn_space_con	1119	262	262	5	2	0	0
s302	9	3	2_con	space	learn	1	space_con	learn_con	learn_space	learn_space_con	1417	714	714	4	1	0	0
s302	8	3	2_con	space	learn	1	space_con	learn_con	learn_space	learn_space_con	1573	412	412	5	2	0	0
s302	3	3	2_con	space	learn	1	space_con	learn_con	learn_space	learn_space_con	1589	234	1076	8	6	0	0
s302	1	3	2_con	space	learn	1	space_con	learn_con	learn_space	learn_space_con	1617	384	1239	6	1	0	0
s302	4	3	2_con	space	learn	1	space_con	learn_con	learn_space	learn_space_con	2428	224	224	7	2	2	0
s303	6	3	2_con	space	learn	1	space_con	learn_con	learn_space	learn_space_con	0	.	.	0	.	.	1
s303	9	3	2_con	space	learn	1	space_con	learn_con	learn_space	learn_space_con	0	.	.	0	.	.	1
s303	4	3	2_con	space	learn	1	space_con	learn_con	learn_space	learn_space_con	425	247	425	2	0	0	0
s303	7	3	2_con	space	learn	1	space_con	learn_con	learn_space	learn_space_con	450	291	450	2	0	0	0
s303	10	3	2_con	space	learn	1	space_con	learn_con	learn_space	learn_space_con	651	426	426	2	1	0	0
s303	1	3	2_con	space	learn	1	space_con	learn_con	learn_space	learn_space_con	785	575	785	2	0	0	0
s303	2	3	2_con	space	learn	1	space_con	learn_con	learn_space	learn_space_con	1042	284	284	4	1	0	0
s303	5	3	2_con	space	learn	1	space_con	learn_con	learn_space	learn_space_con	1184	858	858	2	0	0	0
s303	8	3	2_con	space	learn	1	space_con	learn_con	learn_space	learn_space_con	1191	431	431	2	1	0	0
s303	3	3	2_con	space	learn	1	space_con	learn_con	learn_space	learn_space_con	1707	475	710	7	3	1	0
s304	3	3	2_con	space	learn	1	space_con	learn_con	learn_space	learn_space_con	208	208	208	1	0	0	0
s304	5	3	2_con	space	learn	1	space_con	learn_con	learn_space	learn_space_con	208	208	208	1	1	0	1
s304	2	3	2_con	space	learn	1	space_con	learn_con	learn_space	learn_space_con	222	222	222	1	0	0	0
s304	6	3	2_con	space	learn	1	space_con	learn_con	learn_space	learn_space_con	239	239	239	1	0	0	0
s304	9	3	2_con	space	learn	1	space_con	learn_con	learn_space	learn_space_con	259	259	259	1	1	0	1
s304	7	3	2_con	space	learn	1	space_con	learn_con	learn_space	learn_space_con	283	283	283	1	0	0	0
s304	1	3	2_con	space	learn	1	space_con	learn_con	learn_space	learn_space_con	285	285	285	1	0	0	0
s304	10	3	2_con	space	learn	1	space_con	learn_con	learn_space	learn_space_con	390	390	390	1	0	0	0
s304	8	3	2_con	space	learn	1	space_con	learn_con	learn_space	learn_space_con	484	217	217	2	1	0	0
s304	4	3	2_con	space	learn	1	space_con	learn_con	learn_space	learn_space_con	503	191	503	3	0	0	0
s305	6	3	2_con	space	learn	1	space_con	learn_con	learn_space	learn_space_con	298	95	95	2	0	0	0
s305	7	3	2_con	space	learn	1	space_con	learn_con	learn_space	learn_space_con	309	152	309	2	0	0	0
s305	5	3	2_con	space	learn	1	space_con	learn_con	learn_space	learn_space_con	337	91	173	3	1	0	0
s305	2	3	2_con	space	learn	1	space_con	learn_con	learn_space	learn_space_con	631	168	168	3	2	0	1
s305	1	3	2_con	space	learn	1	space_con	learn_con	learn_space	learn_space_con	633	95	209	4	2	0	0
s305	10	3	2_con	space	learn	1	space_con	learn_con	learn_space	learn_space_con	685	109	109	4	0	1	0
s305	8	3	2_con	space	learn	1	space_con	learn_con	learn_space	learn_space_con	720	211	470	3	1	1	0
s305	3	3	2_con	space	learn	1	space_con	learn_con	learn_space	learn_space_con	831	142	142	4	2	0	0
s305	4	3	2_con	space	learn	1	space_con	learn_con	learn_space	learn_space_con	945	183	506	5	1	1	0
s305	9	3	2_con	space	learn	1	space_con	learn_con	learn_space	learn_space_con	1462	409	409	4	1	0	0
s306	6	3	2_con	space	learn	1	space_con	learn_con	learn_space	learn_space_con	335	335	335	1	0	0	1
s306	1	3	2_con	space	learn	1	space_con	learn_con	learn_space	learn_space_con	449	279	279	2	1	0	0
s306	8	3	2_con	space	learn	1	space_con	learn_con	learn_space	learn_space_con	535	393	393	2	0	0	0
s306	7	3	2_con	space	learn	1	space_con	learn_con	learn_space	learn_space_con	623	190	190	2	2	0	1
s306	2	3	2_con	space	learn	1	space_con	learn_con	learn_space	learn_space_con	799	256	525	3	0	0	0
s306	9	3	2_con	space	learn	1	space_con	learn_con	learn_space	learn_space_con	856	223	425	4	2	0	1
s306	5	3	2_con	space	learn	1	space_con	learn_con	learn_space	learn_space_con	979	207	207	4	3	0	0
s306	3	3	2_con	space	learn	1	space_con	learn_con	learn_space	learn_space_con	1069	181	181	5	3	0	1
s306	10	3	2_con	space	learn	1	space_con	learn_con	learn_space	learn_space_con	1561	406	709	7	2	0	0
s306	4	3	2_con	space	learn	1	space_con	learn_con	learn_space	learn_space_con	1694	245	357	5	0	0	0
s307	10	3	2_con	space	learn	1	space_con	learn_con	learn_space	learn_space_con	495	495	495	1	0	1	0
s307	8	3	2_con	space	learn	1	space_con	learn_con	learn_space	learn_space_con	671	323	671	2	0	0	0
s307	4	3	2_con	space	learn	1	space_con	learn_con	learn_space	learn_space_con	725	186	725	2	0	0	0
s307	3	3	2_con	space	learn	1	space_con	learn_con	learn_space	learn_space_con	731	174	731	2	1	0	0
s307	9	3	2_con	space	learn	1	space_con	learn_con	learn_space	learn_space_con	830	353	830	2	0	0	0
s307	2	3	2_con	space	learn	1	space_con	learn_con	learn_space	learn_space_con	889	308	889	2	0	0	0
s307	7	3	2_con	space	learn	1	space_con	learn_con	learn_space	learn_space_con	958	958	958	1	0	0	0
s307	6	3	2_con	space	learn	1	space_con	learn_con	learn_space	learn_space_con	959	488	959	3	0	0	0
s307	5	3	2_con	space	learn	1	space_con	learn_con	learn_space	learn_space_con	1086	538	1086	4	0	0	0
s307	1	3	2_con	space	learn	1	space_con	learn_con	learn_space	learn_space_con	1544	283	779	5	1	0	0
s310	7	3	2_con	space	learn	1	space_con	learn_con	learn_space	learn_space_con	351	351	351	1	0	0	0
s310	6	3	2_con	space	learn	1	space_con	learn_con	learn_space	learn_space_con	582	186	324	3	1	0	0
s310	4	3	2_con	space	learn	1	space_con	learn_con	learn_space	learn_space_con	911	149	528	3	1	0	0
s310	5	3	2_con	space	learn	1	space_con	learn_con	learn_space	learn_space_con	1011	353	353	4	1	2	0
s310	10	3	2_con	space	learn	1	space_con	learn_con	learn_space	learn_space_con	1063	229	395	4	2	0	0
s310	1	3	2_con	space	learn	1	space_con	learn_con	learn_space	learn_space_con	1107	163	163	4	1	0	0
s310	8	3	2_con	space	learn	1	space_con	learn_con	learn_space	learn_space_con	1191	315	1191	5	0	0	0
s310	9	3	2_con	space	learn	1	space_con	learn_con	learn_space	learn_space_con	1213	247	788	4	0	0	0
s310	2	3	2_con	space	learn	1	space_con	learn_con	learn_space	learn_space_con	1316	454	454	4	0	1	0
s310	3	3	2_con	space	learn	1	space_con	learn_con	learn_space	learn_space_con	2548	237	433	12	8	0	0
s312	8	3	2_con	space	learn	1	space_con	learn_con	learn_space	learn_space_con	529	529	529	1	1	0	1
s312	5	3	2_con	space	learn	1	space_con	learn_con	learn_space	learn_space_con	607	228	410	3	0	0	0
s312	7	3	2_con	space	learn	1	space_con	learn_con	learn_space	learn_space_con	708	708	708	1	0	0	0
s312	9	3	2_con	space	learn	1	space_con	learn_con	learn_space	learn_space_con	907	294	294	3	0	1	0
s312	2	3	2_con	space	learn	1	space_con	learn_con	learn_space	learn_space_con	1123	121	505	3	0	0	1
s312	6	3	2_con	space	learn	1	space_con	learn_con	learn_space	learn_space_con	1509	387	387	5	2	0	0
s312	4	3	2_con	space	learn	1	space_con	learn_con	learn_space	learn_space_con	1769	622	622	4	0	0	0
s312	10	3	2_con	space	learn	1	space_con	learn_con	learn_space	learn_space_con	1779	284	539	5	0	0	0
s312	1	3	2_con	space	learn	1	space_con	learn_con	learn_space	learn_space_con	1786	199	703	5	0	0	0
s312	3	3	2_con	space	learn	1	space_con	learn_con	learn_space	learn_space_con	2114	181	181	6	4	0	0
s313	3	3	2_con	space	learn	1	space_con	learn_con	learn_space	learn_space_con	0	.	.	0	.	.	1
s313	7	3	2_con	space	learn	1	space_con	learn_con	learn_space	learn_space_con	243	243	243	1	0	0	0
s313	10	3	2_con	space	learn	1	space_con	learn_con	learn_space	learn_space_con	266	266	266	1	0	0	0
s313	6	3	2_con	space	learn	1	space_con	learn_con	learn_space	learn_space_con	322	322	322	1	0	0	0
s313	1	3	2_con	space	learn	1	space_con	learn_con	learn_space	learn_space_con	599	187	383	3	0	1	0
s313	8	3	2_con	space	learn	1	space_con	learn_con	learn_space	learn_space_con	817	125	404	3	1	0	0
s313	9	3	2_con	space	learn	1	space_con	learn_con	learn_space	learn_space_con	834	313	834	3	0	0	0
s313	5	3	2_con	space	learn	1	space_con	learn_con	learn_space	learn_space_con	841	237	237	3	1	0	0
s313	4	3	2_con	space	learn	1	space_con	learn_con	learn_space	learn_space_con	869	493	869	2	0	0	0
s313	2	3	2_con	space	learn	1	space_con	learn_con	learn_space	learn_space_con	887	225	887	3	0	0	0
s314	5	3	2_con	space	learn	1	space_con	learn_con	learn_space	learn_space_con	401	401	401	1	0	0	0
s314	4	3	2_con	space	learn	1	space_con	learn_con	learn_space	learn_space_con	570	405	405	2	0	0	0
s314	6	3	2_con	space	learn	1	space_con	learn_con	learn_space	learn_space_con	628	276	276	2	1	0	0
s314	7	3	2_con	space	learn	1	space_con	learn_con	learn_space	learn_space_con	670	479	670	2	0	0	0
s314	8	3	2_con	space	learn	1	space_con	learn_con	learn_space	learn_space_con	737	323	737	3	0	0	0
s314	10	3	2_con	space	learn	1	space_con	learn_con	learn_space	learn_space_con	1077	352	705	3	1	0	0
s314	1	3	2_con	space	learn	1	space_con	learn_con	learn_space	learn_space_con	1120	335	648	5	0	0	0
s314	9	3	2_con	space	learn	1	space_con	learn_con	learn_space	learn_space_con	1336	649	1336	3	0	0	0
s314	2	3	2_con	space	learn	1	space_con	learn_con	learn_space	learn_space_con	1394	847	847	2	0	0	0
s314	3	3	2_con	space	learn	1	space_con	learn_con	learn_space	learn_space_con	1990	712	1365	5	3	0	0
u101	6	1	2_con	unspace	learn	1	unspace_con	learn_con	learn_unspace	learn_unspace_con	0	.	.	0	.	.	1
u101	8	1	2_con	unspace	learn	1	unspace_con	learn_con	learn_unspace	learn_unspace_con	0	.	.	0	.	.	1
u101	9	1	2_con	unspace	learn	1	unspace_con	learn_con	learn_unspace	learn_unspace_con	141	141	141	1	1	1	1
u101	2	1	2_con	unspace	learn	1	unspace_con	learn_con	learn_unspace	learn_unspace_con	201	201	201	1	1	0	1
u101	7	1	2_con	unspace	learn	1	unspace_con	learn_con	learn_unspace	learn_unspace_con	208	208	208	1	0	0	0
u101	10	1	2_con	unspace	learn	1	unspace_con	learn_con	learn_unspace	learn_unspace_con	231	231	231	1	0	0	0
u101	3	1	2_con	unspace	learn	1	unspace_con	learn_con	learn_unspace	learn_unspace_con	309	309	309	1	0	0	0
u101	5	1	2_con	unspace	learn	1	unspace_con	learn_con	learn_unspace	learn_unspace_con	323	178	178	2	0	0	0
u101	1	1	2_con	unspace	learn	1	unspace_con	learn_con	learn_unspace	learn_unspace_con	330	330	330	1	0	0	0
u101	4	1	2_con	unspace	learn	1	unspace_con	learn_con	learn_unspace	learn_unspace_con	544	355	544	2	0	0	0
u103	7	1	2_con	unspace	learn	1	unspace_con	learn_con	learn_unspace	learn_unspace_con	647	183	386	4	1	0	0
u103	4	1	2_con	unspace	learn	1	unspace_con	learn_con	learn_unspace	learn_unspace_con	780	264	264	3	1	0	0
u103	3	1	2_con	unspace	learn	1	unspace_con	learn_con	learn_unspace	learn_unspace_con	795	146	146	4	0	0	0
u103	6	1	2_con	unspace	learn	1	unspace_con	learn_con	learn_unspace	learn_unspace_con	803	190	190	4	0	0	0
u103	9	1	2_con	unspace	learn	1	unspace_con	learn_con	learn_unspace	learn_unspace_con	913	177	367	4	1	0	0
u103	8	1	2_con	unspace	learn	1	unspace_con	learn_con	learn_unspace	learn_unspace_con	941	164	164	4	3	0	0
u103	5	1	2_con	unspace	learn	1	unspace_con	learn_con	learn_unspace	learn_unspace_con	1192	197	302	6	2	1	0
u103	1	1	2_con	unspace	learn	1	unspace_con	learn_con	learn_unspace	learn_unspace_con	1259	238	855	5	1	0	0
u103	2	1	2_con	unspace	learn	1	unspace_con	learn_con	learn_unspace	learn_unspace_con	1441	152	847	5	2	0	0
u103	10	1	2_con	unspace	learn	1	unspace_con	learn_con	learn_unspace	learn_unspace_con	2048	154	154	8	3	0	0
u104	6	1	2_con	unspace	learn	1	unspace_con	learn_con	learn_unspace	learn_unspace_con	180	180	180	1	0	0	0
u104	9	1	2_con	unspace	learn	1	unspace_con	learn_con	learn_unspace	learn_unspace_con	354	154	154	2	1	0	0
u104	3	1	2_con	unspace	learn	1	unspace_con	learn_con	learn_unspace	learn_unspace_con	649	251	649	3	0	0	0
u104	5	1	2_con	unspace	learn	1	unspace_con	learn_con	learn_unspace	learn_unspace_con	713	494	713	2	0	0	0
u104	1	1	2_con	unspace	learn	1	unspace_con	learn_con	learn_unspace	learn_unspace_con	737	412	737	2	0	0	0
u104	10	1	2_con	unspace	learn	1	unspace_con	learn_con	learn_unspace	learn_unspace_con	784	153	153	3	0	1	0
u104	7	1	2_con	unspace	learn	1	unspace_con	learn_con	learn_unspace	learn_unspace_con	927	268	268	4	3	0	0
u104	4	1	2_con	unspace	learn	1	unspace_con	learn_con	learn_unspace	learn_unspace_con	975	233	449	3	1	0	0
u104	8	1	2_con	unspace	learn	1	unspace_con	learn_con	learn_unspace	learn_unspace_con	1148	318	318	4	1	0	1
u104	2	1	2_con	unspace	learn	1	unspace_con	learn_con	learn_unspace	learn_unspace_con	1159	315	494	5	1	0	1
u105	6	1	2_con	unspace	learn	1	unspace_con	learn_con	learn_unspace	learn_unspace_con	0	.	.	0	.	.	1
u105	4	1	2_con	unspace	learn	1	unspace_con	learn_con	learn_unspace	learn_unspace_con	90	90	90	1	0	0	1
u105	10	1	2_con	unspace	learn	1	unspace_con	learn_con	learn_unspace	learn_unspace_con	96	96	96	1	1	0	1
u105	2	1	2_con	unspace	learn	1	unspace_con	learn_con	learn_unspace	learn_unspace_con	116	116	116	1	0	0	1
u105	3	1	2_con	unspace	learn	1	unspace_con	learn_con	learn_unspace	learn_unspace_con	141	141	141	1	0	0	1
u105	1	1	2_con	unspace	learn	1	unspace_con	learn_con	learn_unspace	learn_unspace_con	204	204	204	1	0	0	1
u105	8	1	2_con	unspace	learn	1	unspace_con	learn_con	learn_unspace	learn_unspace_con	280	280	280	1	0	0	1
u105	9	1	2_con	unspace	learn	1	unspace_con	learn_con	learn_unspace	learn_unspace_con	313	313	313	1	0	0	1
u105	7	1	2_con	unspace	learn	1	unspace_con	learn_con	learn_unspace	learn_unspace_con	396	298	298	2	0	0	0
u105	5	1	2_con	unspace	learn	1	unspace_con	learn_con	learn_unspace	learn_unspace_con	674	245	674	2	1	0	1
u106	9	1	2_con	unspace	learn	1	unspace_con	learn_con	learn_unspace	learn_unspace_con	179	179	179	1	0	0	0
u106	6	1	2_con	unspace	learn	1	unspace_con	learn_con	learn_unspace	learn_unspace_con	261	261	261	1	0	0	0
u106	5	1	2_con	unspace	learn	1	unspace_con	learn_con	learn_unspace	learn_unspace_con	358	204	204	2	1	0	0
u106	7	1	2_con	unspace	learn	1	unspace_con	learn_con	learn_unspace	learn_unspace_con	419	267	267	2	1	0	0
u106	3	1	2_con	unspace	learn	1	unspace_con	learn_con	learn_unspace	learn_unspace_con	436	164	164	2	0	0	0
u106	2	1	2_con	unspace	learn	1	unspace_con	learn_con	learn_unspace	learn_unspace_con	523	266	523	2	0	0	0
u106	8	1	2_con	unspace	learn	1	unspace_con	learn_con	learn_unspace	learn_unspace_con	670	361	361	2	0	0	0
u106	10	1	2_con	unspace	learn	1	unspace_con	learn_con	learn_unspace	learn_unspace_con	808	630	630	2	1	0	0
u106	1	1	2_con	unspace	learn	1	unspace_con	learn_con	learn_unspace	learn_unspace_con	811	277	645	3	1	0	0
u106	4	1	2_con	unspace	learn	1	unspace_con	learn_con	learn_unspace	learn_unspace_con	834	338	614	4	1	0	0
u107	2	1	2_con	unspace	learn	1	unspace_con	learn_con	learn_unspace	learn_unspace_con	142	142	142	1	0	0	0
u107	4	1	2_con	unspace	learn	1	unspace_con	learn_con	learn_unspace	learn_unspace_con	392	392	392	1	0	0	0
u107	9	1	2_con	unspace	learn	1	unspace_con	learn_con	learn_unspace	learn_unspace_con	773	773	773	1	0	0	0
u107	1	1	2_con	unspace	learn	1	unspace_con	learn_con	learn_unspace	learn_unspace_con	787	225	787	3	0	0	0
u107	5	1	2_con	unspace	learn	1	unspace_con	learn_con	learn_unspace	learn_unspace_con	794	142	338	3	1	0	1
u107	8	1	2_con	unspace	learn	1	unspace_con	learn_con	learn_unspace	learn_unspace_con	905	185	371	4	1	0	0
u107	10	1	2_con	unspace	learn	1	unspace_con	learn_con	learn_unspace	learn_unspace_con	982	282	282	3	2	0	0
u107	7	1	2_con	unspace	learn	1	unspace_con	learn_con	learn_unspace	learn_unspace_con	1006	501	501	3	2	0	0
u107	3	1	2_con	unspace	learn	1	unspace_con	learn_con	learn_unspace	learn_unspace_con	1126	286	286	3	1	0	0
u107	6	1	2_con	unspace	learn	1	unspace_con	learn_con	learn_unspace	learn_unspace_con	1400	345	345	3	1	0	0
u108	2	1	2_con	unspace	learn	1	unspace_con	learn_con	learn_unspace	learn_unspace_con	572	272	272	2	0	0	0
u108	10	1	2_con	unspace	learn	1	unspace_con	learn_con	learn_unspace	learn_unspace_con	769	408	408	2	1	0	0
u108	5	1	2_con	unspace	learn	1	unspace_con	learn_con	learn_unspace	learn_unspace_con	814	418	814	2	0	0	0
u108	8	1	2_con	unspace	learn	1	unspace_con	learn_con	learn_unspace	learn_unspace_con	867	317	317	3	1	1	0
u108	6	1	2_con	unspace	learn	1	unspace_con	learn_con	learn_unspace	learn_unspace_con	981	418	418	3	1	0	0
u108	9	1	2_con	unspace	learn	1	unspace_con	learn_con	learn_unspace	learn_unspace_con	1016	222	222	4	1	0	0
u108	1	1	2_con	unspace	learn	1	unspace_con	learn_con	learn_unspace	learn_unspace_con	1051	371	371	3	1	0	0
u108	3	1	2_con	unspace	learn	1	unspace_con	learn_con	learn_unspace	learn_unspace_con	1260	311	678	4	2	0	0
u108	7	1	2_con	unspace	learn	1	unspace_con	learn_con	learn_unspace	learn_unspace_con	1370	585	585	4	1	0	0
u108	4	1	2_con	unspace	learn	1	unspace_con	learn_con	learn_unspace	learn_unspace_con	1408	322	1060	5	0	0	0
u109	7	1	2_con	unspace	learn	1	unspace_con	learn_con	learn_unspace	learn_unspace_con	298	298	298	1	0	0	0
u109	4	1	2_con	unspace	learn	1	unspace_con	learn_con	learn_unspace	learn_unspace_con	432	281	432	2	0	0	0
u109	5	1	2_con	unspace	learn	1	unspace_con	learn_con	learn_unspace	learn_unspace_con	469	318	318	2	1	0	0
u109	9	1	2_con	unspace	learn	1	unspace_con	learn_con	learn_unspace	learn_unspace_con	548	409	409	2	0	0	0
u109	6	1	2_con	unspace	learn	1	unspace_con	learn_con	learn_unspace	learn_unspace_con	562	256	562	2	0	0	0
u109	1	1	2_con	unspace	learn	1	unspace_con	learn_con	learn_unspace	learn_unspace_con	610	360	610	2	0	0	1
u109	10	1	2_con	unspace	learn	1	unspace_con	learn_con	learn_unspace	learn_unspace_con	620	324	324	2	0	0	0
u109	2	1	2_con	unspace	learn	1	unspace_con	learn_con	learn_unspace	learn_unspace_con	733	311	566	3	0	0	0
u109	8	1	2_con	unspace	learn	1	unspace_con	learn_con	learn_unspace	learn_unspace_con	878	173	541	3	1	0	0
u109	3	1	2_con	unspace	learn	1	unspace_con	learn_con	learn_unspace	learn_unspace_con	1001	288	597	4	0	0	0
u110	6	1	2_con	unspace	learn	1	unspace_con	learn_con	learn_unspace	learn_unspace_con	458	274	274	2	1	0	0
u110	4	1	2_con	unspace	learn	1	unspace_con	learn_con	learn_unspace	learn_unspace_con	518	360	518	2	0	0	0
u110	9	1	2_con	unspace	learn	1	unspace_con	learn_con	learn_unspace	learn_unspace_con	732	227	626	4	1	0	0
u110	3	1	2_con	unspace	learn	1	unspace_con	learn_con	learn_unspace	learn_unspace_con	860	364	447	3	0	0	0
u110	2	1	2_con	unspace	learn	1	unspace_con	learn_con	learn_unspace	learn_unspace_con	888	149	590	4	1	0	0
u110	7	1	2_con	unspace	learn	1	unspace_con	learn_con	learn_unspace	learn_unspace_con	975	167	305	4	0	1	0
u110	10	1	2_con	unspace	learn	1	unspace_con	learn_con	learn_unspace	learn_unspace_con	1235	118	705	5	2	0	0
u110	5	1	2_con	unspace	learn	1	unspace_con	learn_con	learn_unspace	learn_unspace_con	1274	177	303	6	2	1	0
u110	8	1	2_con	unspace	learn	1	unspace_con	learn_con	learn_unspace	learn_unspace_con	1363	277	953	4	1	0	0
u110	1	1	2_con	unspace	learn	1	unspace_con	learn_con	learn_unspace	learn_unspace_con	2784	354	1165	8	1	0	0
u111	5	1	2_con	unspace	learn	1	unspace_con	learn_con	learn_unspace	learn_unspace_con	0	.	.	0	.	.	1
u111	2	1	2_con	unspace	learn	1	unspace_con	learn_con	learn_unspace	learn_unspace_con	260	260	260	1	1	0	1
u111	4	1	2_con	unspace	learn	1	unspace_con	learn_con	learn_unspace	learn_unspace_con	529	134	338	3	1	0	0
u111	9	1	2_con	unspace	learn	1	unspace_con	learn_con	learn_unspace	learn_unspace_con	574	342	342	2	0	0	0
u111	6	1	2_con	unspace	learn	1	unspace_con	learn_con	learn_unspace	learn_unspace_con	642	223	223	3	1	0	0
u111	3	1	2_con	unspace	learn	1	unspace_con	learn_con	learn_unspace	learn_unspace_con	661	475	661	2	1	0	1
u111	7	1	2_con	unspace	learn	1	unspace_con	learn_con	learn_unspace	learn_unspace_con	688	224	224	2	1	0	0
u111	10	1	2_con	unspace	learn	1	unspace_con	learn_con	learn_unspace	learn_unspace_con	1188	161	161	3	2	0	0
u111	1	1	2_con	unspace	learn	1	unspace_con	learn_con	learn_unspace	learn_unspace_con	1249	209	209	6	3	0	0
u111	8	1	2_con	unspace	learn	1	unspace_con	learn_con	learn_unspace	learn_unspace_con	1552	205	205	5	1	0	0
u201	10	2	2_con	unspace	learn	1	unspace_con	learn_con	learn_unspace	learn_unspace_con	193	193	193	1	0	0	0
u201	8	2	2_con	unspace	learn	1	unspace_con	learn_con	learn_unspace	learn_unspace_con	437	315	437	2	0	1	0
u201	7	2	2_con	unspace	learn	1	unspace_con	learn_con	learn_unspace	learn_unspace_con	650	179	179	3	0	1	0
u201	2	2	2_con	unspace	learn	1	unspace_con	learn_con	learn_unspace	learn_unspace_con	691	242	473	3	1	0	0
u201	9	2	2_con	unspace	learn	1	unspace_con	learn_con	learn_unspace	learn_unspace_con	786	337	786	3	0	0	0
u201	6	2	2_con	unspace	learn	1	unspace_con	learn_con	learn_unspace	learn_unspace_con	818	310	818	3	0	0	0
u201	1	2	2_con	unspace	learn	1	unspace_con	learn_con	learn_unspace	learn_unspace_con	822	329	822	2	0	0	0
u201	5	2	2_con	unspace	learn	1	unspace_con	learn_con	learn_unspace	learn_unspace_con	889	230	487	3	0	0	0
u201	4	2	2_con	unspace	learn	1	unspace_con	learn_con	learn_unspace	learn_unspace_con	1279	451	690	4	1	0	0
u201	3	2	2_con	unspace	learn	1	unspace_con	learn_con	learn_unspace	learn_unspace_con	1765	228	1012	7	1	0	0
u202	2	2	2_con	unspace	learn	1	unspace_con	learn_con	learn_unspace	learn_unspace_con	257	257	257	1	0	0	0
u202	1	2	2_con	unspace	learn	1	unspace_con	learn_con	learn_unspace	learn_unspace_con	390	390	390	1	0	0	0
u202	6	2	2_con	unspace	learn	1	unspace_con	learn_con	learn_unspace	learn_unspace_con	526	526	526	1	0	0	0
u202	10	2	2_con	unspace	learn	1	unspace_con	learn_con	learn_unspace	learn_unspace_con	549	379	379	2	0	0	0
u202	4	2	2_con	unspace	learn	1	unspace_con	learn_con	learn_unspace	learn_unspace_con	583	175	175	3	2	0	0
u202	9	2	2_con	unspace	learn	1	unspace_con	learn_con	learn_unspace	learn_unspace_con	620	173	620	2	0	0	0
u202	7	2	2_con	unspace	learn	1	unspace_con	learn_con	learn_unspace	learn_unspace_con	775	187	187	3	0	0	0
u202	8	2	2_con	unspace	learn	1	unspace_con	learn_con	learn_unspace	learn_unspace_con	848	126	126	3	0	1	0
u202	5	2	2_con	unspace	learn	1	unspace_con	learn_con	learn_unspace	learn_unspace_con	1053	226	606	6	2	0	0
u202	3	2	2_con	unspace	learn	1	unspace_con	learn_con	learn_unspace	learn_unspace_con	1164	167	552	5	1	0	0
u203	2	2	2_con	unspace	learn	1	unspace_con	learn_con	learn_unspace	learn_unspace_con	379	379	379	1	0	0	0
u203	7	2	2_con	unspace	learn	1	unspace_con	learn_con	learn_unspace	learn_unspace_con	431	229	431	2	0	0	0
u203	9	2	2_con	unspace	learn	1	unspace_con	learn_con	learn_unspace	learn_unspace_con	470	470	470	1	0	0	0
u203	10	2	2_con	unspace	learn	1	unspace_con	learn_con	learn_unspace	learn_unspace_con	501	240	501	2	0	0	0
u203	6	2	2_con	unspace	learn	1	unspace_con	learn_con	learn_unspace	learn_unspace_con	572	290	290	2	1	0	0
u203	5	2	2_con	unspace	learn	1	unspace_con	learn_con	learn_unspace	learn_unspace_con	631	148	148	3	1	0	0
u203	4	2	2_con	unspace	learn	1	unspace_con	learn_con	learn_unspace	learn_unspace_con	763	278	278	2	1	0	0
u203	8	2	2_con	unspace	learn	1	unspace_con	learn_con	learn_unspace	learn_unspace_con	827	270	827	3	0	0	0
u203	3	2	2_con	unspace	learn	1	unspace_con	learn_con	learn_unspace	learn_unspace_con	835	295	835	3	0	0	0
u203	1	2	2_con	unspace	learn	1	unspace_con	learn_con	learn_unspace	learn_unspace_con	861	414	861	2	0	0	0
u204	5	2	2_con	unspace	learn	1	unspace_con	learn_con	learn_unspace	learn_unspace_con	164	164	164	1	0	0	0
u204	8	2	2_con	unspace	learn	1	unspace_con	learn_con	learn_unspace	learn_unspace_con	206	206	206	1	0	1	0
u204	10	2	2_con	unspace	learn	1	unspace_con	learn_con	learn_unspace	learn_unspace_con	268	268	268	1	0	0	0
u204	9	2	2_con	unspace	learn	1	unspace_con	learn_con	learn_unspace	learn_unspace_con	354	183	183	2	2	0	1
u204	7	2	2_con	unspace	learn	1	unspace_con	learn_con	learn_unspace	learn_unspace_con	562	216	216	2	1	0	0
u204	3	2	2_con	unspace	learn	1	unspace_con	learn_con	learn_unspace	learn_unspace_con	606	238	430	3	1	0	0
u204	1	2	2_con	unspace	learn	1	unspace_con	learn_con	learn_unspace	learn_unspace_con	607	429	607	2	0	0	0
u204	2	2	2_con	unspace	learn	1	unspace_con	learn_con	learn_unspace	learn_unspace_con	807	255	255	3	1	0	0
u204	6	2	2_con	unspace	learn	1	unspace_con	learn_con	learn_unspace	learn_unspace_con	878	211	211	4	1	2	1
u204	4	2	2_con	unspace	learn	1	unspace_con	learn_con	learn_unspace	learn_unspace_con	1505	513	955	5	1	0	0
u205	7	2	2_con	unspace	learn	1	unspace_con	learn_con	learn_unspace	learn_unspace_con	430	218	430	2	0	0	0
u205	1	2	2_con	unspace	learn	1	unspace_con	learn_con	learn_unspace	learn_unspace_con	803	332	332	3	1	0	0
u205	10	2	2_con	unspace	learn	1	unspace_con	learn_con	learn_unspace	learn_unspace_con	989	209	209	4	2	0	0
u205	6	2	2_con	unspace	learn	1	unspace_con	learn_con	learn_unspace	learn_unspace_con	1138	325	579	4	1	0	0
u205	8	2	2_con	unspace	learn	1	unspace_con	learn_con	learn_unspace	learn_unspace_con	1203	703	703	2	0	1	0
u205	2	2	2_con	unspace	learn	1	unspace_con	learn_con	learn_unspace	learn_unspace_con	1362	189	189	6	1	0	1
u205	5	2	2_con	unspace	learn	1	unspace_con	learn_con	learn_unspace	learn_unspace_con	1697	247	247	4	2	0	0
u205	9	2	2_con	unspace	learn	1	unspace_con	learn_con	learn_unspace	learn_unspace_con	1769	258	1250	5	1	0	0
u205	4	2	2_con	unspace	learn	1	unspace_con	learn_con	learn_unspace	learn_unspace_con	1872	240	240	5	1	0	0
u205	3	2	2_con	unspace	learn	1	unspace_con	learn_con	learn_unspace	learn_unspace_con	2414	177	177	8	6	0	1
u206	7	2	2_con	unspace	learn	1	unspace_con	learn_con	learn_unspace	learn_unspace_con	162	162	162	1	1	0	1
u206	6	2	2_con	unspace	learn	1	unspace_con	learn_con	learn_unspace	learn_unspace_con	414	205	205	2	1	0	0
u206	2	2	2_con	unspace	learn	1	unspace_con	learn_con	learn_unspace	learn_unspace_con	425	425	425	1	0	0	0
u206	8	2	2_con	unspace	learn	1	unspace_con	learn_con	learn_unspace	learn_unspace_con	767	319	319	3	1	0	0
u206	4	2	2_con	unspace	learn	1	unspace_con	learn_con	learn_unspace	learn_unspace_con	857	436	606	3	1	0	0
u206	10	2	2_con	unspace	learn	1	unspace_con	learn_con	learn_unspace	learn_unspace_con	1146	160	1146	4	0	0	0
u206	1	2	2_con	unspace	learn	1	unspace_con	learn_con	learn_unspace	learn_unspace_con	1218	255	255	4	2	0	0
u206	9	2	2_con	unspace	learn	1	unspace_con	learn_con	learn_unspace	learn_unspace_con	1333	233	233	5	3	0	0
u206	3	2	2_con	unspace	learn	1	unspace_con	learn_con	learn_unspace	learn_unspace_con	1653	134	1156	7	1	0	0
u206	5	2	2_con	unspace	learn	1	unspace_con	learn_con	learn_unspace	learn_unspace_con	1777	213	833	5	1	0	0
u207	6	2	2_con	unspace	learn	1	unspace_con	learn_con	learn_unspace	learn_unspace_con	269	269	269	1	0	0	0
u207	8	2	2_con	unspace	learn	1	unspace_con	learn_con	learn_unspace	learn_unspace_con	881	404	881	3	0	1	0
u207	9	2	2_con	unspace	learn	1	unspace_con	learn_con	learn_unspace	learn_unspace_con	1025	298	298	4	1	0	0
u207	7	2	2_con	unspace	learn	1	unspace_con	learn_con	learn_unspace	learn_unspace_con	1045	434	434	3	1	0	0
u207	5	2	2_con	unspace	learn	1	unspace_con	learn_con	learn_unspace	learn_unspace_con	1056	166	351	4	1	0	0
u207	4	2	2_con	unspace	learn	1	unspace_con	learn_con	learn_unspace	learn_unspace_con	1443	586	1443	3	0	0	0
u207	2	2	2_con	unspace	learn	1	unspace_con	learn_con	learn_unspace	learn_unspace_con	1528	379	794	4	1	0	0
u207	10	2	2_con	unspace	learn	1	unspace_con	learn_con	learn_unspace	learn_unspace_con	1604	527	903	4	0	0	0
u207	1	2	2_con	unspace	learn	1	unspace_con	learn_con	learn_unspace	learn_unspace_con	1709	347	864	6	1	0	0
u207	3	2	2_con	unspace	learn	1	unspace_con	learn_con	learn_unspace	learn_unspace_con	2177	188	1501	6	1	0	0
u208	9	2	2_con	unspace	learn	1	unspace_con	learn_con	learn_unspace	learn_unspace_con	183	183	183	1	0	0	0
u208	3	2	2_con	unspace	learn	1	unspace_con	learn_con	learn_unspace	learn_unspace_con	186	186	186	1	0	0	0
u208	7	2	2_con	unspace	learn	1	unspace_con	learn_con	learn_unspace	learn_unspace_con	216	216	216	1	0	0	0
u208	2	2	2_con	unspace	learn	1	unspace_con	learn_con	learn_unspace	learn_unspace_con	243	84	84	2	0	1	0
u208	6	2	2_con	unspace	learn	1	unspace_con	learn_con	learn_unspace	learn_unspace_con	251	251	251	1	0	0	0
u208	10	2	2_con	unspace	learn	1	unspace_con	learn_con	learn_unspace	learn_unspace_con	279	279	279	1	0	0	0
u208	1	2	2_con	unspace	learn	1	unspace_con	learn_con	learn_unspace	learn_unspace_con	343	343	343	1	0	0	0
u208	8	2	2_con	unspace	learn	1	unspace_con	learn_con	learn_unspace	learn_unspace_con	402	402	402	1	0	1	0
u208	4	2	2_con	unspace	learn	1	unspace_con	learn_con	learn_unspace	learn_unspace_con	539	246	246	2	1	0	0
u208	5	2	2_con	unspace	learn	1	unspace_con	learn_con	learn_unspace	learn_unspace_con	614	234	234	2	1	0	0
u209	3	2	2_con	unspace	learn	1	unspace_con	learn_con	learn_unspace	learn_unspace_con	259	259	259	1	1	0	1
u209	6	2	2_con	unspace	learn	1	unspace_con	learn_con	learn_unspace	learn_unspace_con	518	187	304	3	1	0	0
u209	7	2	2_con	unspace	learn	1	unspace_con	learn_con	learn_unspace	learn_unspace_con	557	308	308	2	0	2	0
u209	9	2	2_con	unspace	learn	1	unspace_con	learn_con	learn_unspace	learn_unspace_con	596	284	596	3	0	0	0
u209	8	2	2_con	unspace	learn	1	unspace_con	learn_con	learn_unspace	learn_unspace_con	632	250	632	2	0	0	0
u209	10	2	2_con	unspace	learn	1	unspace_con	learn_con	learn_unspace	learn_unspace_con	653	275	414	3	1	0	0
u209	2	2	2_con	unspace	learn	1	unspace_con	learn_con	learn_unspace	learn_unspace_con	702	335	335	2	1	0	0
u209	1	2	2_con	unspace	learn	1	unspace_con	learn_con	learn_unspace	learn_unspace_con	920	311	311	3	0	1	0
u209	5	2	2_con	unspace	learn	1	unspace_con	learn_con	learn_unspace	learn_unspace_con	931	220	680	4	0	0	0
u209	4	2	2_con	unspace	learn	1	unspace_con	learn_con	learn_unspace	learn_unspace_con	1171	273	750	4	0	0	0
u210	7	2	2_con	unspace	learn	1	unspace_con	learn_con	learn_unspace	learn_unspace_con	359	359	359	1	0	0	0
u210	5	2	2_con	unspace	learn	1	unspace_con	learn_con	learn_unspace	learn_unspace_con	615	363	615	2	0	0	0
u210	4	2	2_con	unspace	learn	1	unspace_con	learn_con	learn_unspace	learn_unspace_con	641	297	641	3	0	0	0
u210	9	2	2_con	unspace	learn	1	unspace_con	learn_con	learn_unspace	learn_unspace_con	663	187	187	3	1	1	0
u210	6	2	2_con	unspace	learn	1	unspace_con	learn_con	learn_unspace	learn_unspace_con	718	236	718	3	0	0	0
u210	10	2	2_con	unspace	learn	1	unspace_con	learn_con	learn_unspace	learn_unspace_con	1073	177	1073	4	0	0	0
u210	2	2	2_con	unspace	learn	1	unspace_con	learn_con	learn_unspace	learn_unspace_con	1217	342	342	5	0	0	0
u210	8	2	2_con	unspace	learn	1	unspace_con	learn_con	learn_unspace	learn_unspace_con	1279	189	901	7	1	0	0
u210	3	2	2_con	unspace	learn	1	unspace_con	learn_con	learn_unspace	learn_unspace_con	1357	164	1357	7	0	0	0
u210	1	2	2_con	unspace	learn	1	unspace_con	learn_con	learn_unspace	learn_unspace_con	1431	124	124	3	0	1	0
u302	7	3	2_con	unspace	learn	1	unspace_con	learn_con	learn_unspace	learn_unspace_con	196	196	196	1	0	1	0
u302	4	3	2_con	unspace	learn	1	unspace_con	learn_con	learn_unspace	learn_unspace_con	326	326	326	1	0	0	0
u302	5	3	2_con	unspace	learn	1	unspace_con	learn_con	learn_unspace	learn_unspace_con	529	331	331	2	1	0	0
u302	1	3	2_con	unspace	learn	1	unspace_con	learn_con	learn_unspace	learn_unspace_con	734	273	426	3	0	0	0
u302	10	3	2_con	unspace	learn	1	unspace_con	learn_con	learn_unspace	learn_unspace_con	985	530	693	3	0	0	0
u302	8	3	2_con	unspace	learn	1	unspace_con	learn_con	learn_unspace	learn_unspace_con	1027	229	229	4	2	0	0
u302	2	3	2_con	unspace	learn	1	unspace_con	learn_con	learn_unspace	learn_unspace_con	1050	174	174	4	1	1	0
u302	9	3	2_con	unspace	learn	1	unspace_con	learn_con	learn_unspace	learn_unspace_con	1170	645	1170	3	0	0	0
u302	3	3	2_con	unspace	learn	1	unspace_con	learn_con	learn_unspace	learn_unspace_con	1378	178	178	4	1	1	0
u302	6	3	2_con	unspace	learn	1	unspace_con	learn_con	learn_unspace	learn_unspace_con	1422	566	801	4	1	0	0
u303	6	3	2_con	unspace	learn	1	unspace_con	learn_con	learn_unspace	learn_unspace_con	649	104	381	3	0	0	0
u303	5	3	2_con	unspace	learn	1	unspace_con	learn_con	learn_unspace	learn_unspace_con	767	292	292	3	1	0	0
u303	7	3	2_con	unspace	learn	1	unspace_con	learn_con	learn_unspace	learn_unspace_con	799	202	326	4	1	1	0
u303	1	3	2_con	unspace	learn	1	unspace_con	learn_con	learn_unspace	learn_unspace_con	816	220	220	3	0	1	0
u303	8	3	2_con	unspace	learn	1	unspace_con	learn_con	learn_unspace	learn_unspace_con	983	194	194	4	2	0	0
u303	2	3	2_con	unspace	learn	1	unspace_con	learn_con	learn_unspace	learn_unspace_con	1005	103	103	5	2	0	1
u303	4	3	2_con	unspace	learn	1	unspace_con	learn_con	learn_unspace	learn_unspace_con	1116	639	639	3	1	0	0
u303	3	3	2_con	unspace	learn	1	unspace_con	learn_con	learn_unspace	learn_unspace_con	1260	281	989	6	0	0	0
u303	10	3	2_con	unspace	learn	1	unspace_con	learn_con	learn_unspace	learn_unspace_con	1445	274	483	5	1	0	0
u303	9	3	2_con	unspace	learn	1	unspace_con	learn_con	learn_unspace	learn_unspace_con	2232	418	1018	8	1	0	0
u304	7	3	2_con	unspace	learn	1	unspace_con	learn_con	learn_unspace	learn_unspace_con	289	289	289	1	0	0	0
u304	6	3	2_con	unspace	learn	1	unspace_con	learn_con	learn_unspace	learn_unspace_con	297	297	297	1	0	0	0
u304	8	3	2_con	unspace	learn	1	unspace_con	learn_con	learn_unspace	learn_unspace_con	465	175	465	3	0	0	0
u304	9	3	2_con	unspace	learn	1	unspace_con	learn_con	learn_unspace	learn_unspace_con	467	252	252	3	0	0	0
u304	5	3	2_con	unspace	learn	1	unspace_con	learn_con	learn_unspace	learn_unspace_con	662	170	170	3	1	0	0
u304	2	3	2_con	unspace	learn	1	unspace_con	learn_con	learn_unspace	learn_unspace_con	688	368	688	2	0	0	0
u304	3	3	2_con	unspace	learn	1	unspace_con	learn_con	learn_unspace	learn_unspace_con	1023	227	438	4	1	1	0
u304	1	3	2_con	unspace	learn	1	unspace_con	learn_con	learn_unspace	learn_unspace_con	1189	217	807	5	1	0	0
u304	4	3	2_con	unspace	learn	1	unspace_con	learn_con	learn_unspace	learn_unspace_con	1743	313	313	6	1	0	0
u304	10	3	2_con	unspace	learn	1	unspace_con	learn_con	learn_unspace	learn_unspace_con	2065	348	933	7	2	0	0
u305	7	3	2_con	unspace	learn	1	unspace_con	learn_con	learn_unspace	learn_unspace_con	177	177	177	1	0	0	0
u305	1	3	2_con	unspace	learn	1	unspace_con	learn_con	learn_unspace	learn_unspace_con	265	265	265	1	0	0	0
u305	5	3	2_con	unspace	learn	1	unspace_con	learn_con	learn_unspace	learn_unspace_con	323	97	323	2	0	0	0
u305	10	3	2_con	unspace	learn	1	unspace_con	learn_con	learn_unspace	learn_unspace_con	444	223	223	2	0	0	0
u305	6	3	2_con	unspace	learn	1	unspace_con	learn_con	learn_unspace	learn_unspace_con	522	522	522	1	0	0	0
u305	4	3	2_con	unspace	learn	1	unspace_con	learn_con	learn_unspace	learn_unspace_con	575	304	575	2	0	0	0
u305	8	3	2_con	unspace	learn	1	unspace_con	learn_con	learn_unspace	learn_unspace_con	776	390	776	2	0	0	0
u305	3	3	2_con	unspace	learn	1	unspace_con	learn_con	learn_unspace	learn_unspace_con	869	200	419	4	1	0	0
u305	9	3	2_con	unspace	learn	1	unspace_con	learn_con	learn_unspace	learn_unspace_con	1037	98	1037	4	0	0	0
u305	2	3	2_con	unspace	learn	1	unspace_con	learn_con	learn_unspace	learn_unspace_con	1142	326	326	4	0	1	0
u306	7	3	2_con	unspace	learn	1	unspace_con	learn_con	learn_unspace	learn_unspace_con	426	426	426	1	0	0	1
u306	5	3	2_con	unspace	learn	1	unspace_con	learn_con	learn_unspace	learn_unspace_con	628	197	197	3	1	0	0
u306	8	3	2_con	unspace	learn	1	unspace_con	learn_con	learn_unspace	learn_unspace_con	975	296	403	4	1	0	0
u306	4	3	2_con	unspace	learn	1	unspace_con	learn_con	learn_unspace	learn_unspace_con	1440	248	809	4	0	0	0
u306	3	3	2_con	unspace	learn	1	unspace_con	learn_con	learn_unspace	learn_unspace_con	1449	379	379	5	1	1	0
u306	1	3	2_con	unspace	learn	1	unspace_con	learn_con	learn_unspace	learn_unspace_con	1627	213	213	6	1	1	0
u306	2	3	2_con	unspace	learn	1	unspace_con	learn_con	learn_unspace	learn_unspace_con	2046	219	219	7	0	1	0
u306	6	3	2_con	unspace	learn	1	unspace_con	learn_con	learn_unspace	learn_unspace_con	2370	593	593	7	4	0	0
u306	10	3	2_con	unspace	learn	1	unspace_con	learn_con	learn_unspace	learn_unspace_con	2420	309	1098	6	1	0	0
u306	9	3	2_con	unspace	learn	1	unspace_con	learn_con	learn_unspace	learn_unspace_con	3234	841	1165	9	1	0	0
u307	5	3	2_con	unspace	learn	1	unspace_con	learn_con	learn_unspace	learn_unspace_con	653	213	213	2	0	1	0
u307	6	3	2_con	unspace	learn	1	unspace_con	learn_con	learn_unspace	learn_unspace_con	678	238	452	3	0	0	0
u307	9	3	2_con	unspace	learn	1	unspace_con	learn_con	learn_unspace	learn_unspace_con	904	179	179	4	0	1	0
u307	7	3	2_con	unspace	learn	1	unspace_con	learn_con	learn_unspace	learn_unspace_con	1826	214	719	8	1	0	0
u307	2	3	2_con	unspace	learn	1	unspace_con	learn_con	learn_unspace	learn_unspace_con	1888	286	528	6	1	0	0
u307	8	3	2_con	unspace	learn	1	unspace_con	learn_con	learn_unspace	learn_unspace_con	2001	231	583	7	2	0	0
u307	3	3	2_con	unspace	learn	1	unspace_con	learn_con	learn_unspace	learn_unspace_con	2046	250	724	7	0	1	0
u307	1	3	2_con	unspace	learn	1	unspace_con	learn_con	learn_unspace	learn_unspace_con	2160	290	1384	8	1	0	0
u307	4	3	2_con	unspace	learn	1	unspace_con	learn_con	learn_unspace	learn_unspace_con	2770	319	1538	11	0	0	0
u307	10	3	2_con	unspace	learn	1	unspace_con	learn_con	learn_unspace	learn_unspace_con	3237	360	1829	9	1	0	0
u308	7	3	2_con	unspace	learn	1	unspace_con	learn_con	learn_unspace	learn_unspace_con	754	398	585	3	1	0	0
u308	9	3	2_con	unspace	learn	1	unspace_con	learn_con	learn_unspace	learn_unspace_con	792	700	792	2	0	0	0
u308	3	3	2_con	unspace	learn	1	unspace_con	learn_con	learn_unspace	learn_unspace_con	1210	264	758	5	0	0	0
u308	10	3	2_con	unspace	learn	1	unspace_con	learn_con	learn_unspace	learn_unspace_con	1349	359	501	5	2	0	0
u308	6	3	2_con	unspace	learn	1	unspace_con	learn_con	learn_unspace	learn_unspace_con	1369	220	220	7	2	0	0
u308	1	3	2_con	unspace	learn	1	unspace_con	learn_con	learn_unspace	learn_unspace_con	1461	433	433	4	1	0	0
u308	5	3	2_con	unspace	learn	1	unspace_con	learn_con	learn_unspace	learn_unspace_con	1533	687	831	5	1	0	0
u308	2	3	2_con	unspace	learn	1	unspace_con	learn_con	learn_unspace	learn_unspace_con	1838	371	981	8	0	1	0
u308	4	3	2_con	unspace	learn	1	unspace_con	learn_con	learn_unspace	learn_unspace_con	1870	583	766	5	0	0	0
u308	8	3	2_con	unspace	learn	1	unspace_con	learn_con	learn_unspace	learn_unspace_con	1870	198	1293	4	1	0	0
u309	7	3	2_con	unspace	learn	1	unspace_con	learn_con	learn_unspace	learn_unspace_con	431	103	431	2	0	0	0
u309	6	3	2_con	unspace	learn	1	unspace_con	learn_con	learn_unspace	learn_unspace_con	529	255	255	2	1	0	0
u309	4	3	2_con	unspace	learn	1	unspace_con	learn_con	learn_unspace	learn_unspace_con	862	104	104	3	0	0	1
u309	9	3	2_con	unspace	learn	1	unspace_con	learn_con	learn_unspace	learn_unspace_con	1176	441	441	3	0	2	0
u309	10	3	2_con	unspace	learn	1	unspace_con	learn_con	learn_unspace	learn_unspace_con	1508	236	702	4	0	0	0
u309	5	3	2_con	unspace	learn	1	unspace_con	learn_con	learn_unspace	learn_unspace_con	1656	108	223	5	1	1	0
u309	3	3	2_con	unspace	learn	1	unspace_con	learn_con	learn_unspace	learn_unspace_con	1825	116	1025	7	2	0	0
u309	1	3	2_con	unspace	learn	1	unspace_con	learn_con	learn_unspace	learn_unspace_con	2109	295	784	8	1	0	0
u309	8	3	2_con	unspace	learn	1	unspace_con	learn_con	learn_unspace	learn_unspace_con	2567	175	603	7	2	0	0
u309	2	3	2_con	unspace	learn	1	unspace_con	learn_con	learn_unspace	learn_unspace_con	2659	545	545	8	2	0	0
u310	4	3	2_con	unspace	learn	1	unspace_con	learn_con	learn_unspace	learn_unspace_con	159	159	159	1	0	0	0
u310	7	3	2_con	unspace	learn	1	unspace_con	learn_con	learn_unspace	learn_unspace_con	375	375	375	1	0	1	0
u310	6	3	2_con	unspace	learn	1	unspace_con	learn_con	learn_unspace	learn_unspace_con	471	198	198	2	0	1	0
u310	3	3	2_con	unspace	learn	1	unspace_con	learn_con	learn_unspace	learn_unspace_con	527	182	338	3	0	1	0
u310	5	3	2_con	unspace	learn	1	unspace_con	learn_con	learn_unspace	learn_unspace_con	731	517	517	2	1	1	0
u310	10	3	2_con	unspace	learn	1	unspace_con	learn_con	learn_unspace	learn_unspace_con	785	514	514	2	0	0	0
u310	2	3	2_con	unspace	learn	1	unspace_con	learn_con	learn_unspace	learn_unspace_con	965	298	719	4	0	0	0
u310	1	3	2_con	unspace	learn	1	unspace_con	learn_con	learn_unspace	learn_unspace_con	966	399	399	3	1	0	0
u310	8	3	2_con	unspace	learn	1	unspace_con	learn_con	learn_unspace	learn_unspace_con	1216	328	328	4	2	0	0
u310	9	3	2_con	unspace	learn	1	unspace_con	learn_con	learn_unspace	learn_unspace_con	1415	195	403	5	1	1	0
u311	7	3	2_con	unspace	learn	1	unspace_con	learn_con	learn_unspace	learn_unspace_con	460	305	460	2	0	0	0
u311	2	3	2_con	unspace	learn	1	unspace_con	learn_con	learn_unspace	learn_unspace_con	507	257	507	2	0	1	0
u311	1	3	2_con	unspace	learn	1	unspace_con	learn_con	learn_unspace	learn_unspace_con	518	224	518	2	0	0	0
u311	5	3	2_con	unspace	learn	1	unspace_con	learn_con	learn_unspace	learn_unspace_con	535	231	231	2	0	1	0
u311	6	3	2_con	unspace	learn	1	unspace_con	learn_con	learn_unspace	learn_unspace_con	667	562	667	2	0	0	0
u311	4	3	2_con	unspace	learn	1	unspace_con	learn_con	learn_unspace	learn_unspace_con	780	447	447	3	1	0	0
u311	9	3	2_con	unspace	learn	1	unspace_con	learn_con	learn_unspace	learn_unspace_con	790	189	412	4	0	1	0
u311	8	3	2_con	unspace	learn	1	unspace_con	learn_con	learn_unspace	learn_unspace_con	1451	457	457	4	1	1	0
u311	10	3	2_con	unspace	learn	1	unspace_con	learn_con	learn_unspace	learn_unspace_con	1793	278	278	7	3	0	0
u311	3	3	2_con	unspace	learn	1	unspace_con	learn_con	learn_unspace	learn_unspace_con	2762	178	178	10	3	0	0
s101	3	1	2_con	space	learn	2	space_con	learn_con	learn_space	learn_space_con	158	158	158	1	0	0	0
s101	4	1	2_con	space	learn	2	space_con	learn_con	learn_space	learn_space_con	171	171	171	1	0	0	0
s101	9	1	2_con	space	learn	2	space_con	learn_con	learn_space	learn_space_con	303	303	303	1	0	0	0
s101	8	1	2_con	space	learn	2	space_con	learn_con	learn_space	learn_space_con	502	389	389	2	0	0	0
s101	10	1	2_con	space	learn	2	space_con	learn_con	learn_space	learn_space_con	633	331	331	2	0	0	0
s101	1	1	2_con	space	learn	2	space_con	learn_con	learn_space	learn_space_con	652	198	390	3	1	0	0
s101	6	1	2_con	space	learn	2	space_con	learn_con	learn_space	learn_space_con	653	653	653	1	0	0	0
s101	2	1	2_con	space	learn	2	space_con	learn_con	learn_space	learn_space_con	675	216	216	2	0	0	0
s101	7	1	2_con	space	learn	2	space_con	learn_con	learn_space	learn_space_con	743	275	743	3	0	0	0
s101	5	1	2_con	space	learn	2	space_con	learn_con	learn_space	learn_space_con	1906	231	231	5	2	0	1
s102	1	1	2_con	space	learn	2	space_con	learn_con	learn_space	learn_space_con	0	.	.	0	.	.	1
s102	8	1	2_con	space	learn	2	space_con	learn_con	learn_space	learn_space_con	144	144	144	1	0	0	0
s102	5	1	2_con	space	learn	2	space_con	learn_con	learn_space	learn_space_con	150	150	150	1	1	0	1
s102	10	1	2_con	space	learn	2	space_con	learn_con	learn_space	learn_space_con	162	162	162	1	0	0	0
s102	7	1	2_con	space	learn	2	space_con	learn_con	learn_space	learn_space_con	166	166	166	1	0	0	0
s102	2	1	2_con	space	learn	2	space_con	learn_con	learn_space	learn_space_con	185	185	185	1	0	0	0
s102	9	1	2_con	space	learn	2	space_con	learn_con	learn_space	learn_space_con	230	230	230	1	0	0	0
s102	4	1	2_con	space	learn	2	space_con	learn_con	learn_space	learn_space_con	282	282	282	1	0	0	0
s102	3	1	2_con	space	learn	2	space_con	learn_con	learn_space	learn_space_con	399	174	399	2	0	0	1
s102	6	1	2_con	space	learn	2	space_con	learn_con	learn_space	learn_space_con	459	130	130	2	0	1	0
s104	1	1	2_con	space	learn	2	space_con	learn_con	learn_space	learn_space_con	0	.	.	0	.	.	1
s104	9	1	2_con	space	learn	2	space_con	learn_con	learn_space	learn_space_con	0	.	.	0	.	.	1
s104	7	1	2_con	space	learn	2	space_con	learn_con	learn_space	learn_space_con	97	97	97	1	0	0	1
s104	6	1	2_con	space	learn	2	space_con	learn_con	learn_space	learn_space_con	120	120	120	1	0	0	0
s104	8	1	2_con	space	learn	2	space_con	learn_con	learn_space	learn_space_con	167	167	167	1	0	0	0
s104	10	1	2_con	space	learn	2	space_con	learn_con	learn_space	learn_space_con	179	179	179	1	0	0	0
s104	5	1	2_con	space	learn	2	space_con	learn_con	learn_space	learn_space_con	306	306	306	1	0	0	0
s104	2	1	2_con	space	learn	2	space_con	learn_con	learn_space	learn_space_con	357	129	357	2	0	0	0
s104	4	1	2_con	space	learn	2	space_con	learn_con	learn_space	learn_space_con	597	320	320	2	1	0	0
s104	3	1	2_con	space	learn	2	space_con	learn_con	learn_space	learn_space_con	937	162	162	4	1	1	0
s105	10	1	2_con	space	learn	2	space_con	learn_con	learn_space	learn_space_con	149	149	149	1	0	0	0
s105	4	1	2_con	space	learn	2	space_con	learn_con	learn_space	learn_space_con	214	214	214	1	0	0	0
s105	2	1	2_con	space	learn	2	space_con	learn_con	learn_space	learn_space_con	255	255	255	1	0	0	0
s105	8	1	2_con	space	learn	2	space_con	learn_con	learn_space	learn_space_con	329	329	329	1	0	0	0
s105	5	1	2_con	space	learn	2	space_con	learn_con	learn_space	learn_space_con	351	351	351	1	0	0	0
s105	3	1	2_con	space	learn	2	space_con	learn_con	learn_space	learn_space_con	354	158	158	2	1	0	0
s105	1	1	2_con	space	learn	2	space_con	learn_con	learn_space	learn_space_con	425	153	153	2	1	2	1
s105	9	1	2_con	space	learn	2	space_con	learn_con	learn_space	learn_space_con	596	220	220	3	1	0	0
s105	7	1	2_con	space	learn	2	space_con	learn_con	learn_space	learn_space_con	659	389	389	2	1	0	0
s105	6	1	2_con	space	learn	2	space_con	learn_con	learn_space	learn_space_con	666	210	210	2	0	0	0
s106	5	1	2_con	space	learn	2	space_con	learn_con	learn_space	learn_space_con	176	176	176	1	0	0	0
s106	6	1	2_con	space	learn	2	space_con	learn_con	learn_space	learn_space_con	230	230	230	1	0	0	0
s106	8	1	2_con	space	learn	2	space_con	learn_con	learn_space	learn_space_con	234	234	234	1	0	0	0
s106	4	1	2_con	space	learn	2	space_con	learn_con	learn_space	learn_space_con	239	239	239	1	0	0	0
s106	7	1	2_con	space	learn	2	space_con	learn_con	learn_space	learn_space_con	259	259	259	1	0	0	0
s106	2	1	2_con	space	learn	2	space_con	learn_con	learn_space	learn_space_con	330	201	330	2	0	0	0
s106	1	1	2_con	space	learn	2	space_con	learn_con	learn_space	learn_space_con	411	227	411	2	0	0	0
s106	3	1	2_con	space	learn	2	space_con	learn_con	learn_space	learn_space_con	582	316	316	2	1	0	0
s106	9	1	2_con	space	learn	2	space_con	learn_con	learn_space	learn_space_con	772	551	551	2	0	0	0
s106	10	1	2_con	space	learn	2	space_con	learn_con	learn_space	learn_space_con	772	296	417	3	1	0	0
s107	3	1	2_con	space	learn	2	space_con	learn_con	learn_space	learn_space_con	0	.	.	0	.	.	1
s107	4	1	2_con	space	learn	2	space_con	learn_con	learn_space	learn_space_con	0	.	.	0	.	.	1
s107	2	1	2_con	space	learn	2	space_con	learn_con	learn_space	learn_space_con	157	157	157	1	0	0	0
s107	9	1	2_con	space	learn	2	space_con	learn_con	learn_space	learn_space_con	185	185	185	1	1	0	1
s107	7	1	2_con	space	learn	2	space_con	learn_con	learn_space	learn_space_con	220	220	220	1	0	0	0
s107	5	1	2_con	space	learn	2	space_con	learn_con	learn_space	learn_space_con	222	222	222	1	0	0	0
s107	8	1	2_con	space	learn	2	space_con	learn_con	learn_space	learn_space_con	252	252	252	1	0	0	0
s107	6	1	2_con	space	learn	2	space_con	learn_con	learn_space	learn_space_con	318	158	158	2	0	1	0
s107	10	1	2_con	space	learn	2	space_con	learn_con	learn_space	learn_space_con	353	163	353	2	0	1	0
s107	1	1	2_con	space	learn	2	space_con	learn_con	learn_space	learn_space_con	1422	202	202	5	2	0	1
s108	2	1	2_con	space	learn	2	space_con	learn_con	learn_space	learn_space_con	0	.	.	0	.	.	1
s108	4	1	2_con	space	learn	2	space_con	learn_con	learn_space	learn_space_con	188	188	188	1	0	0	0
s108	5	1	2_con	space	learn	2	space_con	learn_con	learn_space	learn_space_con	203	203	203	1	0	0	0
s108	8	1	2_con	space	learn	2	space_con	learn_con	learn_space	learn_space_con	277	277	277	1	0	0	0
s108	3	1	2_con	space	learn	2	space_con	learn_con	learn_space	learn_space_con	314	314	314	1	0	0	0
s108	1	1	2_con	space	learn	2	space_con	learn_con	learn_space	learn_space_con	316	316	316	1	0	0	0
s108	10	1	2_con	space	learn	2	space_con	learn_con	learn_space	learn_space_con	356	217	217	2	0	1	0
s108	6	1	2_con	space	learn	2	space_con	learn_con	learn_space	learn_space_con	449	275	449	2	0	0	0
s108	7	1	2_con	space	learn	2	space_con	learn_con	learn_space	learn_space_con	469	190	190	2	0	0	1
s108	9	1	2_con	space	learn	2	space_con	learn_con	learn_space	learn_space_con	553	142	553	2	0	0	0
s109	3	1	2_con	space	learn	2	space_con	learn_con	learn_space	learn_space_con	277	277	277	1	0	0	0
s109	8	1	2_con	space	learn	2	space_con	learn_con	learn_space	learn_space_con	389	389	389	1	0	0	0
s109	7	1	2_con	space	learn	2	space_con	learn_con	learn_space	learn_space_con	405	246	405	2	0	0	0
s109	10	1	2_con	space	learn	2	space_con	learn_con	learn_space	learn_space_con	464	215	215	2	0	0	0
s109	5	1	2_con	space	learn	2	space_con	learn_con	learn_space	learn_space_con	545	257	257	2	1	0	0
s109	6	1	2_con	space	learn	2	space_con	learn_con	learn_space	learn_space_con	550	217	368	3	0	0	0
s109	4	1	2_con	space	learn	2	space_con	learn_con	learn_space	learn_space_con	747	288	450	3	0	0	0
s109	9	1	2_con	space	learn	2	space_con	learn_con	learn_space	learn_space_con	881	166	166	2	0	0	0
s109	2	1	2_con	space	learn	2	space_con	learn_con	learn_space	learn_space_con	1044	183	183	3	1	1	0
s109	1	1	2_con	space	learn	2	space_con	learn_con	learn_space	learn_space_con	1798	470	1180	3	1	1	0
s110	4	1	2_con	space	learn	2	space_con	learn_con	learn_space	learn_space_con	103	103	103	1	0	0	0
s110	5	1	2_con	space	learn	2	space_con	learn_con	learn_space	learn_space_con	142	142	142	1	0	0	0
s110	9	1	2_con	space	learn	2	space_con	learn_con	learn_space	learn_space_con	182	182	182	1	0	0	0
s110	10	1	2_con	space	learn	2	space_con	learn_con	learn_space	learn_space_con	186	186	186	1	0	0	0
s110	8	1	2_con	space	learn	2	space_con	learn_con	learn_space	learn_space_con	208	106	106	2	0	0	0
s110	2	1	2_con	space	learn	2	space_con	learn_con	learn_space	learn_space_con	235	235	235	1	0	0	0
s110	3	1	2_con	space	learn	2	space_con	learn_con	learn_space	learn_space_con	311	149	311	2	0	0	0
s110	6	1	2_con	space	learn	2	space_con	learn_con	learn_space	learn_space_con	438	157	157	2	0	0	0
s110	7	1	2_con	space	learn	2	space_con	learn_con	learn_space	learn_space_con	1240	276	276	4	1	0	0
s110	1	1	2_con	space	learn	2	space_con	learn_con	learn_space	learn_space_con	1535	204	204	5	0	4	0
s112	3	1	2_con	space	learn	2	space_con	learn_con	learn_space	learn_space_con	0	.	.	0	.	.	1
s112	8	1	2_con	space	learn	2	space_con	learn_con	learn_space	learn_space_con	0	.	.	0	.	.	1
s112	9	1	2_con	space	learn	2	space_con	learn_con	learn_space	learn_space_con	0	.	.	0	.	.	1
s112	2	1	2_con	space	learn	2	space_con	learn_con	learn_space	learn_space_con	150	150	150	1	0	1	0
s112	4	1	2_con	space	learn	2	space_con	learn_con	learn_space	learn_space_con	172	172	172	1	0	0	0
s112	10	1	2_con	space	learn	2	space_con	learn_con	learn_space	learn_space_con	228	228	228	1	1	0	1
s112	5	1	2_con	space	learn	2	space_con	learn_con	learn_space	learn_space_con	246	149	246	2	0	0	0
s112	7	1	2_con	space	learn	2	space_con	learn_con	learn_space	learn_space_con	314	314	314	1	0	0	0
s112	1	1	2_con	space	learn	2	space_con	learn_con	learn_space	learn_space_con	601	292	292	2	0	1	0
s112	6	1	2_con	space	learn	2	space_con	learn_con	learn_space	learn_space_con	669	148	148	2	1	0	1
s201	5	2	2_con	space	learn	2	space_con	learn_con	learn_space	learn_space_con	127	127	127	1	0	0	1
s201	1	2	2_con	space	learn	2	space_con	learn_con	learn_space	learn_space_con	184	184	184	1	0	0	0
s201	2	2	2_con	space	learn	2	space_con	learn_con	learn_space	learn_space_con	217	217	217	1	0	0	0
s201	8	2	2_con	space	learn	2	space_con	learn_con	learn_space	learn_space_con	225	225	225	1	0	0	0
s201	9	2	2_con	space	learn	2	space_con	learn_con	learn_space	learn_space_con	256	256	256	1	0	0	0
s201	3	2	2_con	space	learn	2	space_con	learn_con	learn_space	learn_space_con	264	264	264	1	0	0	0
s201	6	2	2_con	space	learn	2	space_con	learn_con	learn_space	learn_space_con	362	234	234	2	1	0	0
s201	10	2	2_con	space	learn	2	space_con	learn_con	learn_space	learn_space_con	415	415	415	1	0	0	0
s201	4	2	2_con	space	learn	2	space_con	learn_con	learn_space	learn_space_con	773	395	773	3	0	1	0
s201	7	2	2_con	space	learn	2	space_con	learn_con	learn_space	learn_space_con	979	228	228	4	1	1	0
s202	2	2	2_con	space	learn	2	space_con	learn_con	learn_space	learn_space_con	0	.	.	0	.	.	1
s202	1	2	2_con	space	learn	2	space_con	learn_con	learn_space	learn_space_con	225	225	225	1	0	0	0
s202	9	2	2_con	space	learn	2	space_con	learn_con	learn_space	learn_space_con	233	233	233	1	0	0	0
s202	10	2	2_con	space	learn	2	space_con	learn_con	learn_space	learn_space_con	327	327	327	1	1	0	1
s202	8	2	2_con	space	learn	2	space_con	learn_con	learn_space	learn_space_con	348	188	188	2	1	0	0
s202	7	2	2_con	space	learn	2	space_con	learn_con	learn_space	learn_space_con	440	293	293	2	0	1	0
s202	3	2	2_con	space	learn	2	space_con	learn_con	learn_space	learn_space_con	572	222	381	3	0	0	0
s202	5	2	2_con	space	learn	2	space_con	learn_con	learn_space	learn_space_con	640	165	455	3	0	0	0
s202	6	2	2_con	space	learn	2	space_con	learn_con	learn_space	learn_space_con	664	316	664	2	0	0	0
s202	4	2	2_con	space	learn	2	space_con	learn_con	learn_space	learn_space_con	1138	237	489	3	0	0	0
s203	4	2	2_con	space	learn	2	space_con	learn_con	learn_space	learn_space_con	0	.	.	0	.	.	1
s203	7	2	2_con	space	learn	2	space_con	learn_con	learn_space	learn_space_con	276	276	276	1	1	0	1
s203	5	2	2_con	space	learn	2	space_con	learn_con	learn_space	learn_space_con	383	121	121	2	2	0	1
s203	2	2	2_con	space	learn	2	space_con	learn_con	learn_space	learn_space_con	408	249	249	2	1	0	1
s203	8	2	2_con	space	learn	2	space_con	learn_con	learn_space	learn_space_con	413	197	197	2	1	0	0
s203	1	2	2_con	space	learn	2	space_con	learn_con	learn_space	learn_space_con	604	196	196	3	2	0	0
s203	10	2	2_con	space	learn	2	space_con	learn_con	learn_space	learn_space_con	835	460	559	3	1	0	0
s203	6	2	2_con	space	learn	2	space_con	learn_con	learn_space	learn_space_con	980	214	214	2	1	0	1
s203	9	2	2_con	space	learn	2	space_con	learn_con	learn_space	learn_space_con	1013	192	192	5	1	1	0
s203	3	2	2_con	space	learn	2	space_con	learn_con	learn_space	learn_space_con	1051	362	362	4	0	1	0
s204	5	2	2_con	space	learn	2	space_con	learn_con	learn_space	learn_space_con	0	.	.	0	.	.	1
s204	9	2	2_con	space	learn	2	space_con	learn_con	learn_space	learn_space_con	0	.	.	0	.	.	1
s204	4	2	2_con	space	learn	2	space_con	learn_con	learn_space	learn_space_con	176	176	176	1	0	0	0
s204	8	2	2_con	space	learn	2	space_con	learn_con	learn_space	learn_space_con	212	212	212	1	0	0	0
s204	7	2	2_con	space	learn	2	space_con	learn_con	learn_space	learn_space_con	215	215	215	1	0	0	0
s204	3	2	2_con	space	learn	2	space_con	learn_con	learn_space	learn_space_con	217	217	217	1	0	0	0
s204	1	2	2_con	space	learn	2	space_con	learn_con	learn_space	learn_space_con	247	247	247	1	0	0	0
s204	2	2	2_con	space	learn	2	space_con	learn_con	learn_space	learn_space_con	252	252	252	1	0	0	0
s204	6	2	2_con	space	learn	2	space_con	learn_con	learn_space	learn_space_con	269	269	269	1	0	0	0
s204	10	2	2_con	space	learn	2	space_con	learn_con	learn_space	learn_space_con	563	292	292	2	0	0	0
s205	10	2	2_con	space	learn	2	space_con	learn_con	learn_space	learn_space_con	170	170	170	1	0	0	0
s205	7	2	2_con	space	learn	2	space_con	learn_con	learn_space	learn_space_con	219	219	219	1	0	0	0
s205	1	2	2_con	space	learn	2	space_con	learn_con	learn_space	learn_space_con	307	307	307	1	0	0	0
s205	3	2	2_con	space	learn	2	space_con	learn_con	learn_space	learn_space_con	423	233	233	2	1	0	0
s205	5	2	2_con	space	learn	2	space_con	learn_con	learn_space	learn_space_con	450	241	450	2	0	0	0
s205	2	2	2_con	space	learn	2	space_con	learn_con	learn_space	learn_space_con	479	243	243	2	1	0	0
s205	8	2	2_con	space	learn	2	space_con	learn_con	learn_space	learn_space_con	519	139	519	2	0	0	0
s205	6	2	2_con	space	learn	2	space_con	learn_con	learn_space	learn_space_con	563	204	204	3	1	1	0
s205	9	2	2_con	space	learn	2	space_con	learn_con	learn_space	learn_space_con	877	234	505	3	1	0	0
s205	4	2	2_con	space	learn	2	space_con	learn_con	learn_space	learn_space_con	1280	346	882	6	1	0	0
s206	4	2	2_con	space	learn	2	space_con	learn_con	learn_space	learn_space_con	0	.	.	0	.	.	1
s206	7	2	2_con	space	learn	2	space_con	learn_con	learn_space	learn_space_con	0	.	.	0	.	.	1
s206	8	2	2_con	space	learn	2	space_con	learn_con	learn_space	learn_space_con	0	.	.	0	.	.	1
s206	6	2	2_con	space	learn	2	space_con	learn_con	learn_space	learn_space_con	207	207	207	1	0	0	0
s206	5	2	2_con	space	learn	2	space_con	learn_con	learn_space	learn_space_con	243	243	243	1	0	1	0
s206	1	2	2_con	space	learn	2	space_con	learn_con	learn_space	learn_space_con	259	259	259	1	0	0	0
s206	9	2	2_con	space	learn	2	space_con	learn_con	learn_space	learn_space_con	268	268	268	1	0	0	0
s206	2	2	2_con	space	learn	2	space_con	learn_con	learn_space	learn_space_con	327	173	327	2	0	0	0
s206	3	2	2_con	space	learn	2	space_con	learn_con	learn_space	learn_space_con	355	355	355	1	0	0	0
s206	10	2	2_con	space	learn	2	space_con	learn_con	learn_space	learn_space_con	1650	156	1650	4	0	0	0
s207	3	2	2_con	space	learn	2	space_con	learn_con	learn_space	learn_space_con	138	138	138	1	0	0	0
s207	10	2	2_con	space	learn	2	space_con	learn_con	learn_space	learn_space_con	228	228	228	1	0	1	0
s207	2	2	2_con	space	learn	2	space_con	learn_con	learn_space	learn_space_con	234	234	234	1	0	0	0
s207	7	2	2_con	space	learn	2	space_con	learn_con	learn_space	learn_space_con	344	167	167	2	0	1	0
s207	6	2	2_con	space	learn	2	space_con	learn_con	learn_space	learn_space_con	403	262	262	2	1	0	1
s207	5	2	2_con	space	learn	2	space_con	learn_con	learn_space	learn_space_con	461	169	357	3	1	0	0
s207	9	2	2_con	space	learn	2	space_con	learn_con	learn_space	learn_space_con	735	202	202	3	0	1	0
s207	1	2	2_con	space	learn	2	space_con	learn_con	learn_space	learn_space_con	852	261	631	3	1	0	0
s207	4	2	2_con	space	learn	2	space_con	learn_con	learn_space	learn_space_con	1072	226	226	2	1	0	0
s207	8	2	2_con	space	learn	2	space_con	learn_con	learn_space	learn_space_con	1252	235	906	3	1	0	0
s208	2	2	2_con	space	learn	2	space_con	learn_con	learn_space	learn_space_con	137	137	137	1	0	1	0
s208	7	2	2_con	space	learn	2	space_con	learn_con	learn_space	learn_space_con	212	212	212	1	0	0	0
s208	5	2	2_con	space	learn	2	space_con	learn_con	learn_space	learn_space_con	244	131	131	2	0	1	0
s208	10	2	2_con	space	learn	2	space_con	learn_con	learn_space	learn_space_con	279	279	279	1	0	0	0
s208	1	2	2_con	space	learn	2	space_con	learn_con	learn_space	learn_space_con	302	302	302	1	1	0	1
s208	8	2	2_con	space	learn	2	space_con	learn_con	learn_space	learn_space_con	302	139	139	2	0	1	0
s208	9	2	2_con	space	learn	2	space_con	learn_con	learn_space	learn_space_con	417	135	135	2	1	1	0
s208	6	2	2_con	space	learn	2	space_con	learn_con	learn_space	learn_space_con	422	339	339	2	0	1	0
s208	3	2	2_con	space	learn	2	space_con	learn_con	learn_space	learn_space_con	456	267	267	2	0	1	0
s208	4	2	2_con	space	learn	2	space_con	learn_con	learn_space	learn_space_con	639	181	181	3	0	1	0
s209	8	2	2_con	space	learn	2	space_con	learn_con	learn_space	learn_space_con	0	.	.	0	.	.	1
s209	7	2	2_con	space	learn	2	space_con	learn_con	learn_space	learn_space_con	98	98	98	1	0	0	0
s209	5	2	2_con	space	learn	2	space_con	learn_con	learn_space	learn_space_con	123	123	123	1	0	1	0
s209	9	2	2_con	space	learn	2	space_con	learn_con	learn_space	learn_space_con	165	165	165	1	0	0	0
s209	3	2	2_con	space	learn	2	space_con	learn_con	learn_space	learn_space_con	208	208	208	1	0	0	0
s209	1	2	2_con	space	learn	2	space_con	learn_con	learn_space	learn_space_con	293	201	201	2	1	0	0
s209	10	2	2_con	space	learn	2	space_con	learn_con	learn_space	learn_space_con	324	241	241	2	1	2	0
s209	2	2	2_con	space	learn	2	space_con	learn_con	learn_space	learn_space_con	490	284	379	3	1	0	0
s209	4	2	2_con	space	learn	2	space_con	learn_con	learn_space	learn_space_con	715	136	136	3	1	0	0
s209	6	2	2_con	space	learn	2	space_con	learn_con	learn_space	learn_space_con	1271	470	609	5	1	0	0
s210	10	2	2_con	space	learn	2	space_con	learn_con	learn_space	learn_space_con	0	.	.	0	.	.	1
s210	6	2	2_con	space	learn	2	space_con	learn_con	learn_space	learn_space_con	320	187	187	2	0	0	0
s210	7	2	2_con	space	learn	2	space_con	learn_con	learn_space	learn_space_con	570	139	139	3	1	0	0
s210	8	2	2_con	space	learn	2	space_con	learn_con	learn_space	learn_space_con	658	226	226	3	2	0	0
s210	9	2	2_con	space	learn	2	space_con	learn_con	learn_space	learn_space_con	860	225	225	4	2	0	0
s210	1	2	2_con	space	learn	2	space_con	learn_con	learn_space	learn_space_con	903	210	903	4	0	0	0
s210	3	2	2_con	space	learn	2	space_con	learn_con	learn_space	learn_space_con	966	200	537	5	1	0	0
s210	5	2	2_con	space	learn	2	space_con	learn_con	learn_space	learn_space_con	1019	231	312	4	1	0	0
s210	2	2	2_con	space	learn	2	space_con	learn_con	learn_space	learn_space_con	1140	326	326	5	2	1	0
s210	4	2	2_con	space	learn	2	space_con	learn_con	learn_space	learn_space_con	1778	329	329	5	1	2	0
s302	6	3	2_con	space	learn	2	space_con	learn_con	learn_space	learn_space_con	214	214	214	1	0	0	0
s302	5	3	2_con	space	learn	2	space_con	learn_con	learn_space	learn_space_con	273	273	273	1	0	0	0
s302	1	3	2_con	space	learn	2	space_con	learn_con	learn_space	learn_space_con	424	168	308	3	1	0	0
s302	7	3	2_con	space	learn	2	space_con	learn_con	learn_space	learn_space_con	489	208	208	2	0	0	0
s302	10	3	2_con	space	learn	2	space_con	learn_con	learn_space	learn_space_con	553	248	248	2	2	0	1
s302	9	3	2_con	space	learn	2	space_con	learn_con	learn_space	learn_space_con	625	265	265	3	1	0	0
s302	8	3	2_con	space	learn	2	space_con	learn_con	learn_space	learn_space_con	805	87	260	4	1	0	0
s302	3	3	2_con	space	learn	2	space_con	learn_con	learn_space	learn_space_con	1023	210	210	5	0	0	0
s302	2	3	2_con	space	learn	2	space_con	learn_con	learn_space	learn_space_con	1147	312	312	4	0	0	0
s302	4	3	2_con	space	learn	2	space_con	learn_con	learn_space	learn_space_con	1211	171	343	4	1	0	0
s303	6	3	2_con	space	learn	2	space_con	learn_con	learn_space	learn_space_con	350	350	350	1	0	0	0
s303	1	3	2_con	space	learn	2	space_con	learn_con	learn_space	learn_space_con	396	396	396	1	0	0	0
s303	9	3	2_con	space	learn	2	space_con	learn_con	learn_space	learn_space_con	402	402	402	1	0	0	0
s303	8	3	2_con	space	learn	2	space_con	learn_con	learn_space	learn_space_con	443	320	443	2	0	0	0
s303	7	3	2_con	space	learn	2	space_con	learn_con	learn_space	learn_space_con	585	319	585	2	0	0	0
s303	5	3	2_con	space	learn	2	space_con	learn_con	learn_space	learn_space_con	610	306	610	2	0	1	0
s303	2	3	2_con	space	learn	2	space_con	learn_con	learn_space	learn_space_con	715	568	715	2	0	0	0
s303	4	3	2_con	space	learn	2	space_con	learn_con	learn_space	learn_space_con	718	373	373	2	1	0	0
s303	10	3	2_con	space	learn	2	space_con	learn_con	learn_space	learn_space_con	946	300	300	2	1	0	0
s303	3	3	2_con	space	learn	2	space_con	learn_con	learn_space	learn_space_con	1016	161	161	4	2	0	0
s304	2	3	2_con	space	learn	2	space_con	learn_con	learn_space	learn_space_con	0	.	.	0	.	.	1
s304	8	3	2_con	space	learn	2	space_con	learn_con	learn_space	learn_space_con	214	214	214	1	1	0	1
s304	7	3	2_con	space	learn	2	space_con	learn_con	learn_space	learn_space_con	223	223	223	1	0	0	0
s304	6	3	2_con	space	learn	2	space_con	learn_con	learn_space	learn_space_con	228	228	228	1	0	0	0
s304	4	3	2_con	space	learn	2	space_con	learn_con	learn_space	learn_space_con	252	252	252	1	0	0	0
s304	5	3	2_con	space	learn	2	space_con	learn_con	learn_space	learn_space_con	263	263	263	1	0	0	0
s304	1	3	2_con	space	learn	2	space_con	learn_con	learn_space	learn_space_con	328	328	328	1	0	0	0
s304	10	3	2_con	space	learn	2	space_con	learn_con	learn_space	learn_space_con	338	150	338	2	0	1	0
s304	3	3	2_con	space	learn	2	space_con	learn_con	learn_space	learn_space_con	349	349	349	1	0	0	0
s304	9	3	2_con	space	learn	2	space_con	learn_con	learn_space	learn_space_con	368	368	368	1	0	0	0
s305	6	3	2_con	space	learn	2	space_con	learn_con	learn_space	learn_space_con	94	94	94	1	0	0	0
s305	7	3	2_con	space	learn	2	space_con	learn_con	learn_space	learn_space_con	152	152	152	1	0	0	0
s305	1	3	2_con	space	learn	2	space_con	learn_con	learn_space	learn_space_con	221	110	221	2	0	0	0
s305	3	3	2_con	space	learn	2	space_con	learn_con	learn_space	learn_space_con	221	107	221	2	0	0	0
s305	9	3	2_con	space	learn	2	space_con	learn_con	learn_space	learn_space_con	292	141	141	2	1	0	0
s305	5	3	2_con	space	learn	2	space_con	learn_con	learn_space	learn_space_con	389	256	256	2	0	1	0
s305	4	3	2_con	space	learn	2	space_con	learn_con	learn_space	learn_space_con	558	180	180	3	1	0	0
s305	10	3	2_con	space	learn	2	space_con	learn_con	learn_space	learn_space_con	829	508	508	2	1	0	0
s305	2	3	2_con	space	learn	2	space_con	learn_con	learn_space	learn_space_con	996	97	260	6	2	0	1
s305	8	3	2_con	space	learn	2	space_con	learn_con	learn_space	learn_space_con	1352	256	256	5	0	1	0
s306	10	3	2_con	space	learn	2	space_con	learn_con	learn_space	learn_space_con	153	153	153	1	0	0	0
s306	7	3	2_con	space	learn	2	space_con	learn_con	learn_space	learn_space_con	178	178	178	1	0	0	1
s306	5	3	2_con	space	learn	2	space_con	learn_con	learn_space	learn_space_con	220	220	220	1	0	0	0
s306	3	3	2_con	space	learn	2	space_con	learn_con	learn_space	learn_space_con	259	259	259	1	1	0	1
s306	1	3	2_con	space	learn	2	space_con	learn_con	learn_space	learn_space_con	273	273	273	1	0	0	0
s306	2	3	2_con	space	learn	2	space_con	learn_con	learn_space	learn_space_con	602	125	317	4	0	1	0
s306	8	3	2_con	space	learn	2	space_con	learn_con	learn_space	learn_space_con	650	252	408	3	0	0	0
s306	9	3	2_con	space	learn	2	space_con	learn_con	learn_space	learn_space_con	796	384	489	4	1	0	0
s306	6	3	2_con	space	learn	2	space_con	learn_con	learn_space	learn_space_con	832	166	370	4	1	0	0
s306	4	3	2_con	space	learn	2	space_con	learn_con	learn_space	learn_space_con	981	322	322	3	0	0	0
s307	1	3	2_con	space	learn	2	space_con	learn_con	learn_space	learn_space_con	0	.	.	0	.	.	1
s307	6	3	2_con	space	learn	2	space_con	learn_con	learn_space	learn_space_con	462	462	462	1	0	0	0
s307	9	3	2_con	space	learn	2	space_con	learn_con	learn_space	learn_space_con	581	581	581	1	0	0	0
s307	8	3	2_con	space	learn	2	space_con	learn_con	learn_space	learn_space_con	666	666	666	1	0	1	0
s307	5	3	2_con	space	learn	2	space_con	learn_con	learn_space	learn_space_con	680	680	680	1	0	0	0
s307	10	3	2_con	space	learn	2	space_con	learn_con	learn_space	learn_space_con	683	274	274	2	1	1	0
s307	3	3	2_con	space	learn	2	space_con	learn_con	learn_space	learn_space_con	735	735	735	1	0	0	0
s307	7	3	2_con	space	learn	2	space_con	learn_con	learn_space	learn_space_con	783	783	783	1	0	0	0
s307	2	3	2_con	space	learn	2	space_con	learn_con	learn_space	learn_space_con	956	956	956	1	0	0	0
s307	4	3	2_con	space	learn	2	space_con	learn_con	learn_space	learn_space_con	1078	230	865	3	1	0	0
s310	7	3	2_con	space	learn	2	space_con	learn_con	learn_space	learn_space_con	205	205	205	1	0	0	0
s310	1	3	2_con	space	learn	2	space_con	learn_con	learn_space	learn_space_con	284	183	284	2	0	0	0
s310	10	3	2_con	space	learn	2	space_con	learn_con	learn_space	learn_space_con	330	330	330	1	0	0	0
s310	9	3	2_con	space	learn	2	space_con	learn_con	learn_space	learn_space_con	452	238	238	2	0	0	0
s310	6	3	2_con	space	learn	2	space_con	learn_con	learn_space	learn_space_con	482	165	313	3	1	0	0
s310	5	3	2_con	space	learn	2	space_con	learn_con	learn_space	learn_space_con	534	288	288	2	1	0	0
s310	8	3	2_con	space	learn	2	space_con	learn_con	learn_space	learn_space_con	667	216	421	3	0	0	0
s310	4	3	2_con	space	learn	2	space_con	learn_con	learn_space	learn_space_con	724	261	484	4	1	0	0
s310	2	3	2_con	space	learn	2	space_con	learn_con	learn_space	learn_space_con	926	124	124	4	1	1	0
s310	3	3	2_con	space	learn	2	space_con	learn_con	learn_space	learn_space_con	1320	513	513	4	0	0	1
s312	10	3	2_con	space	learn	2	space_con	learn_con	learn_space	learn_space_con	170	170	170	1	1	0	1
s312	1	3	2_con	space	learn	2	space_con	learn_con	learn_space	learn_space_con	171	171	171	1	0	0	0
s312	9	3	2_con	space	learn	2	space_con	learn_con	learn_space	learn_space_con	275	275	275	1	0	0	0
s312	7	3	2_con	space	learn	2	space_con	learn_con	learn_space	learn_space_con	309	309	309	1	0	0	0
s312	6	3	2_con	space	learn	2	space_con	learn_con	learn_space	learn_space_con	429	298	298	2	0	0	0
s312	2	3	2_con	space	learn	2	space_con	learn_con	learn_space	learn_space_con	478	121	121	3	0	1	0
s312	3	3	2_con	space	learn	2	space_con	learn_con	learn_space	learn_space_con	809	238	238	3	0	0	0
s312	5	3	2_con	space	learn	2	space_con	learn_con	learn_space	learn_space_con	859	859	859	1	0	1	0
s312	4	3	2_con	space	learn	2	space_con	learn_con	learn_space	learn_space_con	1084	251	251	3	1	0	0
s312	8	3	2_con	space	learn	2	space_con	learn_con	learn_space	learn_space_con	1474	308	308	2	1	0	0
s313	10	3	2_con	space	learn	2	space_con	learn_con	learn_space	learn_space_con	0	.	.	0	.	.	1
s313	5	3	2_con	space	learn	2	space_con	learn_con	learn_space	learn_space_con	159	159	159	1	0	0	0
s313	7	3	2_con	space	learn	2	space_con	learn_con	learn_space	learn_space_con	218	218	218	1	0	0	0
s313	6	3	2_con	space	learn	2	space_con	learn_con	learn_space	learn_space_con	314	314	314	1	0	0	0
s313	2	3	2_con	space	learn	2	space_con	learn_con	learn_space	learn_space_con	409	409	409	1	0	0	0
s313	1	3	2_con	space	learn	2	space_con	learn_con	learn_space	learn_space_con	415	148	415	2	0	0	0
s313	8	3	2_con	space	learn	2	space_con	learn_con	learn_space	learn_space_con	434	81	284	3	1	0	0
s313	4	3	2_con	space	learn	2	space_con	learn_con	learn_space	learn_space_con	555	241	555	2	0	0	0
s313	9	3	2_con	space	learn	2	space_con	learn_con	learn_space	learn_space_con	565	382	382	2	1	0	0
s313	3	3	2_con	space	learn	2	space_con	learn_con	learn_space	learn_space_con	579	223	579	2	0	0	0
s314	1	3	2_con	space	learn	2	space_con	learn_con	learn_space	learn_space_con	237	237	237	1	0	0	0
s314	3	3	2_con	space	learn	2	space_con	learn_con	learn_space	learn_space_con	363	363	363	1	0	0	0
s314	6	3	2_con	space	learn	2	space_con	learn_con	learn_space	learn_space_con	464	366	366	2	0	0	0
s314	8	3	2_con	space	learn	2	space_con	learn_con	learn_space	learn_space_con	612	612	612	1	0	0	0
s314	5	3	2_con	space	learn	2	space_con	learn_con	learn_space	learn_space_con	658	395	395	2	1	0	0
s314	7	3	2_con	space	learn	2	space_con	learn_con	learn_space	learn_space_con	776	262	262	2	0	0	0
s314	10	3	2_con	space	learn	2	space_con	learn_con	learn_space	learn_space_con	836	378	836	2	0	0	0
s314	2	3	2_con	space	learn	2	space_con	learn_con	learn_space	learn_space_con	987	403	589	4	1	0	0
s314	9	3	2_con	space	learn	2	space_con	learn_con	learn_space	learn_space_con	1450	466	762	4	0	0	0
s314	4	3	2_con	space	learn	2	space_con	learn_con	learn_space	learn_space_con	1681	975	975	3	0	0	0
u101	7	1	2_con	unspace	learn	2	unspace_con	learn_con	learn_unspace	learn_unspace_con	0	.	.	0	.	.	1
u101	5	1	2_con	unspace	learn	2	unspace_con	learn_con	learn_unspace	learn_unspace_con	150	150	150	1	0	0	1
u101	3	1	2_con	unspace	learn	2	unspace_con	learn_con	learn_unspace	learn_unspace_con	240	240	240	1	0	0	0
u101	8	1	2_con	unspace	learn	2	unspace_con	learn_con	learn_unspace	learn_unspace_con	243	243	243	1	0	0	0
u101	4	1	2_con	unspace	learn	2	unspace_con	learn_con	learn_unspace	learn_unspace_con	251	251	251	1	0	0	0
u101	10	1	2_con	unspace	learn	2	unspace_con	learn_con	learn_unspace	learn_unspace_con	252	252	252	1	1	0	1
u101	9	1	2_con	unspace	learn	2	unspace_con	learn_con	learn_unspace	learn_unspace_con	306	306	306	1	1	0	1
u101	6	1	2_con	unspace	learn	2	unspace_con	learn_con	learn_unspace	learn_unspace_con	387	387	387	1	0	0	0
u101	2	1	2_con	unspace	learn	2	unspace_con	learn_con	learn_unspace	learn_unspace_con	518	161	161	2	0	0	0
u101	1	1	2_con	unspace	learn	2	unspace_con	learn_con	learn_unspace	learn_unspace_con	568	364	568	2	0	0	0
u103	5	1	2_con	unspace	learn	2	unspace_con	learn_con	learn_unspace	learn_unspace_con	141	141	141	1	0	1	0
u103	10	1	2_con	unspace	learn	2	unspace_con	learn_con	learn_unspace	learn_unspace_con	217	217	217	1	0	0	0
u103	4	1	2_con	unspace	learn	2	unspace_con	learn_con	learn_unspace	learn_unspace_con	227	227	227	1	1	1	1
u103	8	1	2_con	unspace	learn	2	unspace_con	learn_con	learn_unspace	learn_unspace_con	280	154	154	2	1	0	0
u103	1	1	2_con	unspace	learn	2	unspace_con	learn_con	learn_unspace	learn_unspace_con	405	229	405	2	0	0	0
u103	9	1	2_con	unspace	learn	2	unspace_con	learn_con	learn_unspace	learn_unspace_con	408	227	227	2	0	0	0
u103	3	1	2_con	unspace	learn	2	unspace_con	learn_con	learn_unspace	learn_unspace_con	421	223	223	2	1	0	0
u103	7	1	2_con	unspace	learn	2	unspace_con	learn_con	learn_unspace	learn_unspace_con	421	266	266	2	0	0	0
u103	2	1	2_con	unspace	learn	2	unspace_con	learn_con	learn_unspace	learn_unspace_con	560	308	308	2	1	1	0
u103	6	1	2_con	unspace	learn	2	unspace_con	learn_con	learn_unspace	learn_unspace_con	830	227	375	4	1	0	0
u104	7	1	2_con	unspace	learn	2	unspace_con	learn_con	learn_unspace	learn_unspace_con	0	.	.	0	.	.	1
u104	5	1	2_con	unspace	learn	2	unspace_con	learn_con	learn_unspace	learn_unspace_con	201	201	201	1	0	0	0
u104	10	1	2_con	unspace	learn	2	unspace_con	learn_con	learn_unspace	learn_unspace_con	232	232	232	1	0	1	0
u104	2	1	2_con	unspace	learn	2	unspace_con	learn_con	learn_unspace	learn_unspace_con	282	100	100	2	2	0	1
u104	8	1	2_con	unspace	learn	2	unspace_con	learn_con	learn_unspace	learn_unspace_con	329	146	146	2	0	1	0
u104	4	1	2_con	unspace	learn	2	unspace_con	learn_con	learn_unspace	learn_unspace_con	352	352	352	1	0	0	0
u104	3	1	2_con	unspace	learn	2	unspace_con	learn_con	learn_unspace	learn_unspace_con	380	95	95	2	0	1	0
u104	9	1	2_con	unspace	learn	2	unspace_con	learn_con	learn_unspace	learn_unspace_con	554	295	554	2	0	0	0
u104	6	1	2_con	unspace	learn	2	unspace_con	learn_con	learn_unspace	learn_unspace_con	950	339	790	4	1	0	0
u104	1	1	2_con	unspace	learn	2	unspace_con	learn_con	learn_unspace	learn_unspace_con	3525	268	268	12	1	4	0
u105	4	1	2_con	unspace	learn	2	unspace_con	learn_con	learn_unspace	learn_unspace_con	0	.	.	0	.	.	1
u105	3	1	2_con	unspace	learn	2	unspace_con	learn_con	learn_unspace	learn_unspace_con	133	133	133	1	0	0	1
u105	5	1	2_con	unspace	learn	2	unspace_con	learn_con	learn_unspace	learn_unspace_con	170	170	170	1	0	0	1
u105	8	1	2_con	unspace	learn	2	unspace_con	learn_con	learn_unspace	learn_unspace_con	229	229	229	1	1	0	1
u105	9	1	2_con	unspace	learn	2	unspace_con	learn_con	learn_unspace	learn_unspace_con	289	289	289	1	0	0	0
u105	10	1	2_con	unspace	learn	2	unspace_con	learn_con	learn_unspace	learn_unspace_con	422	199	199	2	0	0	0
u105	7	1	2_con	unspace	learn	2	unspace_con	learn_con	learn_unspace	learn_unspace_con	645	201	201	3	0	0	0
u105	6	1	2_con	unspace	learn	2	unspace_con	learn_con	learn_unspace	learn_unspace_con	675	288	288	2	2	0	1
u105	1	1	2_con	unspace	learn	2	unspace_con	learn_con	learn_unspace	learn_unspace_con	803	114	114	4	1	0	0
u106	7	1	2_con	unspace	learn	2	unspace_con	learn_con	learn_unspace	learn_unspace_con	129	129	129	1	0	0	0
u106	8	1	2_con	unspace	learn	2	unspace_con	learn_con	learn_unspace	learn_unspace_con	147	147	147	1	0	0	0
u106	4	1	2_con	unspace	learn	2	unspace_con	learn_con	learn_unspace	learn_unspace_con	160	160	160	1	0	0	0
u106	10	1	2_con	unspace	learn	2	unspace_con	learn_con	learn_unspace	learn_unspace_con	166	166	166	1	0	0	0
u106	9	1	2_con	unspace	learn	2	unspace_con	learn_con	learn_unspace	learn_unspace_con	203	203	203	1	0	0	0
u106	5	1	2_con	unspace	learn	2	unspace_con	learn_con	learn_unspace	learn_unspace_con	222	222	222	1	0	0	0
u106	1	1	2_con	unspace	learn	2	unspace_con	learn_con	learn_unspace	learn_unspace_con	399	206	399	2	0	0	0
u106	6	1	2_con	unspace	learn	2	unspace_con	learn_con	learn_unspace	learn_unspace_con	423	202	202	2	1	0	0
u106	3	1	2_con	unspace	learn	2	unspace_con	learn_con	learn_unspace	learn_unspace_con	450	450	450	1	0	0	0
u106	2	1	2_con	unspace	learn	2	unspace_con	learn_con	learn_unspace	learn_unspace_con	541	249	408	3	1	0	0
u107	6	1	2_con	unspace	learn	2	unspace_con	learn_con	learn_unspace	learn_unspace_con	141	141	141	1	0	0	0
u107	7	1	2_con	unspace	learn	2	unspace_con	learn_con	learn_unspace	learn_unspace_con	168	168	168	1	0	1	0
u107	9	1	2_con	unspace	learn	2	unspace_con	learn_con	learn_unspace	learn_unspace_con	195	195	195	1	0	0	0
u107	3	1	2_con	unspace	learn	2	unspace_con	learn_con	learn_unspace	learn_unspace_con	244	244	244	1	0	0	0
u107	5	1	2_con	unspace	learn	2	unspace_con	learn_con	learn_unspace	learn_unspace_con	280	280	280	1	0	0	0
u107	4	1	2_con	unspace	learn	2	unspace_con	learn_con	learn_unspace	learn_unspace_con	325	325	325	1	0	0	0
u107	1	1	2_con	unspace	learn	2	unspace_con	learn_con	learn_unspace	learn_unspace_con	348	348	348	1	0	0	0
u107	10	1	2_con	unspace	learn	2	unspace_con	learn_con	learn_unspace	learn_unspace_con	533	227	533	2	0	0	0
u107	2	1	2_con	unspace	learn	2	unspace_con	learn_con	learn_unspace	learn_unspace_con	620	271	620	2	0	0	0
u107	8	1	2_con	unspace	learn	2	unspace_con	learn_con	learn_unspace	learn_unspace_con	711	338	338	2	1	0	0
u108	6	1	2_con	unspace	learn	2	unspace_con	learn_con	learn_unspace	learn_unspace_con	0	.	.	0	.	.	1
u108	9	1	2_con	unspace	learn	2	unspace_con	learn_con	learn_unspace	learn_unspace_con	131	131	131	1	0	0	0
u108	10	1	2_con	unspace	learn	2	unspace_con	learn_con	learn_unspace	learn_unspace_con	262	262	262	1	0	0	0
u108	7	1	2_con	unspace	learn	2	unspace_con	learn_con	learn_unspace	learn_unspace_con	265	125	125	2	0	0	0
u108	5	1	2_con	unspace	learn	2	unspace_con	learn_con	learn_unspace	learn_unspace_con	533	533	533	1	0	0	0
u108	2	1	2_con	unspace	learn	2	unspace_con	learn_con	learn_unspace	learn_unspace_con	577	311	311	2	0	0	0
u108	8	1	2_con	unspace	learn	2	unspace_con	learn_con	learn_unspace	learn_unspace_con	614	215	472	4	1	0	0
u108	4	1	2_con	unspace	learn	2	unspace_con	learn_con	learn_unspace	learn_unspace_con	688	307	307	2	1	0	0
u108	3	1	2_con	unspace	learn	2	unspace_con	learn_con	learn_unspace	learn_unspace_con	1112	202	202	6	0	1	0
u108	1	1	2_con	unspace	learn	2	unspace_con	learn_con	learn_unspace	learn_unspace_con	1416	114	114	5	0	5	0
u109	9	1	2_con	unspace	learn	2	unspace_con	learn_con	learn_unspace	learn_unspace_con	172	172	172	1	0	0	0
u109	5	1	2_con	unspace	learn	2	unspace_con	learn_con	learn_unspace	learn_unspace_con	182	182	182	1	0	0	0
u109	10	1	2_con	unspace	learn	2	unspace_con	learn_con	learn_unspace	learn_unspace_con	284	284	284	1	0	0	0
u109	2	1	2_con	unspace	learn	2	unspace_con	learn_con	learn_unspace	learn_unspace_con	287	287	287	1	0	0	0
u109	7	1	2_con	unspace	learn	2	unspace_con	learn_con	learn_unspace	learn_unspace_con	398	99	99	2	0	1	0
u109	6	1	2_con	unspace	learn	2	unspace_con	learn_con	learn_unspace	learn_unspace_con	451	222	451	2	0	0	0
u109	3	1	2_con	unspace	learn	2	unspace_con	learn_con	learn_unspace	learn_unspace_con	475	254	475	2	0	0	0
u109	4	1	2_con	unspace	learn	2	unspace_con	learn_con	learn_unspace	learn_unspace_con	531	219	219	2	0	0	0
u109	1	1	2_con	unspace	learn	2	unspace_con	learn_con	learn_unspace	learn_unspace_con	559	270	418	3	0	0	0
u109	8	1	2_con	unspace	learn	2	unspace_con	learn_con	learn_unspace	learn_unspace_con	585	266	266	2	1	0	0
u110	10	1	2_con	unspace	learn	2	unspace_con	learn_con	learn_unspace	learn_unspace_con	153	153	153	1	0	0	0
u110	7	1	2_con	unspace	learn	2	unspace_con	learn_con	learn_unspace	learn_unspace_con	199	199	199	1	0	0	0
u110	9	1	2_con	unspace	learn	2	unspace_con	learn_con	learn_unspace	learn_unspace_con	209	209	209	1	0	0	0
u110	3	1	2_con	unspace	learn	2	unspace_con	learn_con	learn_unspace	learn_unspace_con	291	161	161	2	0	1	0
u110	2	1	2_con	unspace	learn	2	unspace_con	learn_con	learn_unspace	learn_unspace_con	383	221	221	2	0	1	0
u110	4	1	2_con	unspace	learn	2	unspace_con	learn_con	learn_unspace	learn_unspace_con	487	230	487	2	0	0	0
u110	5	1	2_con	unspace	learn	2	unspace_con	learn_con	learn_unspace	learn_unspace_con	489	146	146	3	0	1	0
u110	1	1	2_con	unspace	learn	2	unspace_con	learn_con	learn_unspace	learn_unspace_con	538	538	538	1	0	1	0
u110	8	1	2_con	unspace	learn	2	unspace_con	learn_con	learn_unspace	learn_unspace_con	558	124	124	3	0	2	0
u110	6	1	2_con	unspace	learn	2	unspace_con	learn_con	learn_unspace	learn_unspace_con	878	96	96	4	1	1	0
u111	8	1	2_con	unspace	learn	2	unspace_con	learn_con	learn_unspace	learn_unspace_con	0	.	.	0	.	.	1
u111	5	1	2_con	unspace	learn	2	unspace_con	learn_con	learn_unspace	learn_unspace_con	151	151	151	1	0	0	0
u111	6	1	2_con	unspace	learn	2	unspace_con	learn_con	learn_unspace	learn_unspace_con	199	199	199	1	0	0	0
u111	1	1	2_con	unspace	learn	2	unspace_con	learn_con	learn_unspace	learn_unspace_con	233	233	233	1	0	0	1
u111	7	1	2_con	unspace	learn	2	unspace_con	learn_con	learn_unspace	learn_unspace_con	242	242	242	1	0	0	1
u111	2	1	2_con	unspace	learn	2	unspace_con	learn_con	learn_unspace	learn_unspace_con	312	312	312	1	1	1	1
u111	10	1	2_con	unspace	learn	2	unspace_con	learn_con	learn_unspace	learn_unspace_con	626	375	375	2	1	1	0
u111	4	1	2_con	unspace	learn	2	unspace_con	learn_con	learn_unspace	learn_unspace_con	707	158	330	4	1	1	0
u111	3	1	2_con	unspace	learn	2	unspace_con	learn_con	learn_unspace	learn_unspace_con	752	423	423	2	1	0	0
u111	9	1	2_con	unspace	learn	2	unspace_con	learn_con	learn_unspace	learn_unspace_con	793	316	507	3	1	0	0
u201	10	2	2_con	unspace	learn	2	unspace_con	learn_con	learn_unspace	learn_unspace_con	0	.	.	0	.	.	1
u201	3	2	2_con	unspace	learn	2	unspace_con	learn_con	learn_unspace	learn_unspace_con	200	200	200	1	0	0	0
u201	7	2	2_con	unspace	learn	2	unspace_con	learn_con	learn_unspace	learn_unspace_con	227	227	227	1	0	0	0
u201	2	2	2_con	unspace	learn	2	unspace_con	learn_con	learn_unspace	learn_unspace_con	261	261	261	1	0	0	0
u201	1	2	2_con	unspace	learn	2	unspace_con	learn_con	learn_unspace	learn_unspace_con	266	266	266	1	0	0	0
u201	4	2	2_con	unspace	learn	2	unspace_con	learn_con	learn_unspace	learn_unspace_con	281	281	281	1	0	0	0
u201	6	2	2_con	unspace	learn	2	unspace_con	learn_con	learn_unspace	learn_unspace_con	426	426	426	1	0	0	0
u201	5	2	2_con	unspace	learn	2	unspace_con	learn_con	learn_unspace	learn_unspace_con	567	166	166	3	1	1	0
u201	8	2	2_con	unspace	learn	2	unspace_con	learn_con	learn_unspace	learn_unspace_con	586	165	586	3	0	0	0
u201	9	2	2_con	unspace	learn	2	unspace_con	learn_con	learn_unspace	learn_unspace_con	1173	529	1173	3	0	0	0
u202	7	2	2_con	unspace	learn	2	unspace_con	learn_con	learn_unspace	learn_unspace_con	169	169	169	1	0	0	0
u202	1	2	2_con	unspace	learn	2	unspace_con	learn_con	learn_unspace	learn_unspace_con	206	206	206	1	0	0	0
u202	9	2	2_con	unspace	learn	2	unspace_con	learn_con	learn_unspace	learn_unspace_con	227	227	227	1	0	0	0
u202	5	2	2_con	unspace	learn	2	unspace_con	learn_con	learn_unspace	learn_unspace_con	394	198	394	2	0	0	0
u202	2	2	2_con	unspace	learn	2	unspace_con	learn_con	learn_unspace	learn_unspace_con	411	293	411	2	0	0	0
u202	10	2	2_con	unspace	learn	2	unspace_con	learn_con	learn_unspace	learn_unspace_con	564	326	564	2	0	0	0
u202	8	2	2_con	unspace	learn	2	unspace_con	learn_con	learn_unspace	learn_unspace_con	575	207	207	3	0	1	0
u202	4	2	2_con	unspace	learn	2	unspace_con	learn_con	learn_unspace	learn_unspace_con	578	166	364	3	1	0	0
u202	3	2	2_con	unspace	learn	2	unspace_con	learn_con	learn_unspace	learn_unspace_con	581	185	581	3	0	1	0
u202	6	2	2_con	unspace	learn	2	unspace_con	learn_con	learn_unspace	learn_unspace_con	835	272	272	3	1	0	0
u203	2	2	2_con	unspace	learn	2	unspace_con	learn_con	learn_unspace	learn_unspace_con	0	.	.	0	.	.	1
u203	5	2	2_con	unspace	learn	2	unspace_con	learn_con	learn_unspace	learn_unspace_con	0	.	.	0	.	.	1
u203	7	2	2_con	unspace	learn	2	unspace_con	learn_con	learn_unspace	learn_unspace_con	0	.	.	0	.	.	1
u203	9	2	2_con	unspace	learn	2	unspace_con	learn_con	learn_unspace	learn_unspace_con	245	245	245	1	0	0	0
u203	3	2	2_con	unspace	learn	2	unspace_con	learn_con	learn_unspace	learn_unspace_con	283	283	283	1	0	1	0
u203	6	2	2_con	unspace	learn	2	unspace_con	learn_con	learn_unspace	learn_unspace_con	300	300	300	1	0	0	0
u203	8	2	2_con	unspace	learn	2	unspace_con	learn_con	learn_unspace	learn_unspace_con	537	337	337	2	1	0	0
u203	4	2	2_con	unspace	learn	2	unspace_con	learn_con	learn_unspace	learn_unspace_con	628	245	371	3	1	0	0
u203	10	2	2_con	unspace	learn	2	unspace_con	learn_con	learn_unspace	learn_unspace_con	699	438	699	2	0	1	0
u203	1	2	2_con	unspace	learn	2	unspace_con	learn_con	learn_unspace	learn_unspace_con	811	590	590	2	1	0	0
u204	10	2	2_con	unspace	learn	2	unspace_con	learn_con	learn_unspace	learn_unspace_con	0	.	.	0	.	.	1
u204	3	2	2_con	unspace	learn	2	unspace_con	learn_con	learn_unspace	learn_unspace_con	226	226	226	1	0	0	0
u204	4	2	2_con	unspace	learn	2	unspace_con	learn_con	learn_unspace	learn_unspace_con	257	257	257	1	0	0	0
u204	6	2	2_con	unspace	learn	2	unspace_con	learn_con	learn_unspace	learn_unspace_con	282	282	282	1	0	0	0
u204	9	2	2_con	unspace	learn	2	unspace_con	learn_con	learn_unspace	learn_unspace_con	505	285	505	2	0	0	0
u204	1	2	2_con	unspace	learn	2	unspace_con	learn_con	learn_unspace	learn_unspace_con	582	250	582	2	0	0	0
u204	5	2	2_con	unspace	learn	2	unspace_con	learn_con	learn_unspace	learn_unspace_con	606	241	391	3	1	0	0
u204	7	2	2_con	unspace	learn	2	unspace_con	learn_con	learn_unspace	learn_unspace_con	662	302	302	3	2	0	0
u204	8	2	2_con	unspace	learn	2	unspace_con	learn_con	learn_unspace	learn_unspace_con	1021	269	269	3	1	1	0
u204	2	2	2_con	unspace	learn	2	unspace_con	learn_con	learn_unspace	learn_unspace_con	1119	288	288	4	2	0	0
u205	8	2	2_con	unspace	learn	2	unspace_con	learn_con	learn_unspace	learn_unspace_con	208	208	208	1	0	0	0
u205	7	2	2_con	unspace	learn	2	unspace_con	learn_con	learn_unspace	learn_unspace_con	360	256	360	2	0	0	0
u205	9	2	2_con	unspace	learn	2	unspace_con	learn_con	learn_unspace	learn_unspace_con	410	259	259	2	1	0	0
u205	2	2	2_con	unspace	learn	2	unspace_con	learn_con	learn_unspace	learn_unspace_con	546	221	221	2	0	0	0
u205	10	2	2_con	unspace	learn	2	unspace_con	learn_con	learn_unspace	learn_unspace_con	847	196	385	4	1	0	0
u205	4	2	2_con	unspace	learn	2	unspace_con	learn_con	learn_unspace	learn_unspace_con	860	308	308	3	0	0	1
u205	1	2	2_con	unspace	learn	2	unspace_con	learn_con	learn_unspace	learn_unspace_con	993	216	216	3	1	1	0
u205	5	2	2_con	unspace	learn	2	unspace_con	learn_con	learn_unspace	learn_unspace_con	1192	260	260	4	1	1	0
u205	3	2	2_con	unspace	learn	2	unspace_con	learn_con	learn_unspace	learn_unspace_con	1273	298	298	4	3	0	0
u205	6	2	2_con	unspace	learn	2	unspace_con	learn_con	learn_unspace	learn_unspace_con	1796	261	261	6	2	0	0
u206	1	2	2_con	unspace	learn	2	unspace_con	learn_con	learn_unspace	learn_unspace_con	103	103	103	1	0	0	0
u206	6	2	2_con	unspace	learn	2	unspace_con	learn_con	learn_unspace	learn_unspace_con	110	110	110	1	1	0	1
u206	8	2	2_con	unspace	learn	2	unspace_con	learn_con	learn_unspace	learn_unspace_con	135	135	135	1	0	0	0
u206	3	2	2_con	unspace	learn	2	unspace_con	learn_con	learn_unspace	learn_unspace_con	209	209	209	1	0	0	0
u206	4	2	2_con	unspace	learn	2	unspace_con	learn_con	learn_unspace	learn_unspace_con	228	107	228	2	0	0	0
u206	7	2	2_con	unspace	learn	2	unspace_con	learn_con	learn_unspace	learn_unspace_con	303	216	216	2	0	0	0
u206	9	2	2_con	unspace	learn	2	unspace_con	learn_con	learn_unspace	learn_unspace_con	310	221	221	2	1	0	0
u206	2	2	2_con	unspace	learn	2	unspace_con	learn_con	learn_unspace	learn_unspace_con	605	310	310	2	0	0	0
u206	5	2	2_con	unspace	learn	2	unspace_con	learn_con	learn_unspace	learn_unspace_con	1062	261	261	4	2	0	0
u206	10	2	2_con	unspace	learn	2	unspace_con	learn_con	learn_unspace	learn_unspace_con	1165	441	441	4	0	3	0
u207	8	2	2_con	unspace	learn	2	unspace_con	learn_con	learn_unspace	learn_unspace_con	203	203	203	1	0	0	0
u207	7	2	2_con	unspace	learn	2	unspace_con	learn_con	learn_unspace	learn_unspace_con	301	301	301	1	0	0	0
u207	9	2	2_con	unspace	learn	2	unspace_con	learn_con	learn_unspace	learn_unspace_con	579	220	220	2	1	0	0
u207	10	2	2_con	unspace	learn	2	unspace_con	learn_con	learn_unspace	learn_unspace_con	652	652	652	1	0	1	0
u207	2	2	2_con	unspace	learn	2	unspace_con	learn_con	learn_unspace	learn_unspace_con	778	309	457	3	0	0	0
u207	5	2	2_con	unspace	learn	2	unspace_con	learn_con	learn_unspace	learn_unspace_con	787	241	241	3	0	0	0
u207	6	2	2_con	unspace	learn	2	unspace_con	learn_con	learn_unspace	learn_unspace_con	1073	409	793	4	0	0	0
u207	3	2	2_con	unspace	learn	2	unspace_con	learn_con	learn_unspace	learn_unspace_con	1161	302	657	3	1	0	0
u207	4	2	2_con	unspace	learn	2	unspace_con	learn_con	learn_unspace	learn_unspace_con	1243	357	595	4	1	0	0
u207	1	2	2_con	unspace	learn	2	unspace_con	learn_con	learn_unspace	learn_unspace_con	1517	286	583	4	1	0	0
u208	2	2	2_con	unspace	learn	2	unspace_con	learn_con	learn_unspace	learn_unspace_con	0	.	.	0	.	.	1
u208	7	2	2_con	unspace	learn	2	unspace_con	learn_con	learn_unspace	learn_unspace_con	0	.	.	0	.	.	1
u208	9	2	2_con	unspace	learn	2	unspace_con	learn_con	learn_unspace	learn_unspace_con	0	.	.	0	.	.	1
u208	5	2	2_con	unspace	learn	2	unspace_con	learn_con	learn_unspace	learn_unspace_con	207	207	207	1	0	0	0
u208	6	2	2_con	unspace	learn	2	unspace_con	learn_con	learn_unspace	learn_unspace_con	216	216	216	1	0	0	0
u208	8	2	2_con	unspace	learn	2	unspace_con	learn_con	learn_unspace	learn_unspace_con	223	223	223	1	0	0	0
u208	10	2	2_con	unspace	learn	2	unspace_con	learn_con	learn_unspace	learn_unspace_con	233	233	233	1	0	0	0
u208	4	2	2_con	unspace	learn	2	unspace_con	learn_con	learn_unspace	learn_unspace_con	341	341	341	1	0	0	0
u208	3	2	2_con	unspace	learn	2	unspace_con	learn_con	learn_unspace	learn_unspace_con	396	245	396	2	0	0	0
u208	1	2	2_con	unspace	learn	2	unspace_con	learn_con	learn_unspace	learn_unspace_con	659	256	256	2	0	2	0
u209	4	2	2_con	unspace	learn	2	unspace_con	learn_con	learn_unspace	learn_unspace_con	136	136	136	1	0	0	0
u209	1	2	2_con	unspace	learn	2	unspace_con	learn_con	learn_unspace	learn_unspace_con	210	210	210	1	0	0	0
u209	2	2	2_con	unspace	learn	2	unspace_con	learn_con	learn_unspace	learn_unspace_con	270	270	270	1	0	0	0
u209	6	2	2_con	unspace	learn	2	unspace_con	learn_con	learn_unspace	learn_unspace_con	302	302	302	1	0	0	0
u209	8	2	2_con	unspace	learn	2	unspace_con	learn_con	learn_unspace	learn_unspace_con	312	153	153	2	0	0	0
u209	7	2	2_con	unspace	learn	2	unspace_con	learn_con	learn_unspace	learn_unspace_con	363	226	363	2	0	0	0
u209	9	2	2_con	unspace	learn	2	unspace_con	learn_con	learn_unspace	learn_unspace_con	608	223	223	2	1	0	0
u209	5	2	2_con	unspace	learn	2	unspace_con	learn_con	learn_unspace	learn_unspace_con	933	279	279	4	2	0	0
u209	10	2	2_con	unspace	learn	2	unspace_con	learn_con	learn_unspace	learn_unspace_con	973	254	973	4	0	0	0
u209	3	2	2_con	unspace	learn	2	unspace_con	learn_con	learn_unspace	learn_unspace_con	1199	443	443	3	0	1	0
u210	7	2	2_con	unspace	learn	2	unspace_con	learn_con	learn_unspace	learn_unspace_con	189	189	189	1	0	0	0
u210	5	2	2_con	unspace	learn	2	unspace_con	learn_con	learn_unspace	learn_unspace_con	225	225	225	1	0	0	0
u210	1	2	2_con	unspace	learn	2	unspace_con	learn_con	learn_unspace	learn_unspace_con	456	291	291	2	0	0	0
u210	4	2	2_con	unspace	learn	2	unspace_con	learn_con	learn_unspace	learn_unspace_con	457	314	457	2	0	0	0
u210	9	2	2_con	unspace	learn	2	unspace_con	learn_con	learn_unspace	learn_unspace_con	459	253	459	2	0	0	0
u210	2	2	2_con	unspace	learn	2	unspace_con	learn_con	learn_unspace	learn_unspace_con	523	291	523	2	0	0	0
u210	8	2	2_con	unspace	learn	2	unspace_con	learn_con	learn_unspace	learn_unspace_con	543	366	543	3	0	0	0
u210	3	2	2_con	unspace	learn	2	unspace_con	learn_con	learn_unspace	learn_unspace_con	554	159	159	3	0	1	0
u210	10	2	2_con	unspace	learn	2	unspace_con	learn_con	learn_unspace	learn_unspace_con	627	359	627	2	0	0	0
u210	6	2	2_con	unspace	learn	2	unspace_con	learn_con	learn_unspace	learn_unspace_con	1529	259	797	5	1	0	0
u302	8	3	2_con	unspace	learn	2	unspace_con	learn_con	learn_unspace	learn_unspace_con	0	.	.	0	.	.	1
u302	6	3	2_con	unspace	learn	2	unspace_con	learn_con	learn_unspace	learn_unspace_con	159	159	159	1	0	0	0
u302	9	3	2_con	unspace	learn	2	unspace_con	learn_con	learn_unspace	learn_unspace_con	232	232	232	1	0	0	0
u302	5	3	2_con	unspace	learn	2	unspace_con	learn_con	learn_unspace	learn_unspace_con	269	269	269	1	0	0	0
u302	10	3	2_con	unspace	learn	2	unspace_con	learn_con	learn_unspace	learn_unspace_con	270	270	270	1	0	0	0
u302	4	3	2_con	unspace	learn	2	unspace_con	learn_con	learn_unspace	learn_unspace_con	280	280	280	1	0	0	0
u302	1	3	2_con	unspace	learn	2	unspace_con	learn_con	learn_unspace	learn_unspace_con	317	317	317	1	0	0	0
u302	3	3	2_con	unspace	learn	2	unspace_con	learn_con	learn_unspace	learn_unspace_con	322	322	322	1	0	0	0
u302	7	3	2_con	unspace	learn	2	unspace_con	learn_con	learn_unspace	learn_unspace_con	737	194	485	3	1	0	0
u302	2	3	2_con	unspace	learn	2	unspace_con	learn_con	learn_unspace	learn_unspace_con	1144	190	190	3	0	1	0
u303	8	3	2_con	unspace	learn	2	unspace_con	learn_con	learn_unspace	learn_unspace_con	145	145	145	1	0	0	0
u303	7	3	2_con	unspace	learn	2	unspace_con	learn_con	learn_unspace	learn_unspace_con	176	176	176	1	0	0	0
u303	10	3	2_con	unspace	learn	2	unspace_con	learn_con	learn_unspace	learn_unspace_con	179	179	179	1	0	0	0
u303	6	3	2_con	unspace	learn	2	unspace_con	learn_con	learn_unspace	learn_unspace_con	188	188	188	1	0	0	0
u303	3	3	2_con	unspace	learn	2	unspace_con	learn_con	learn_unspace	learn_unspace_con	193	193	193	1	0	0	0
u303	1	3	2_con	unspace	learn	2	unspace_con	learn_con	learn_unspace	learn_unspace_con	255	255	255	1	0	0	0
u303	5	3	2_con	unspace	learn	2	unspace_con	learn_con	learn_unspace	learn_unspace_con	335	90	335	2	0	0	0
u303	4	3	2_con	unspace	learn	2	unspace_con	learn_con	learn_unspace	learn_unspace_con	541	115	115	3	0	0	0
u303	2	3	2_con	unspace	learn	2	unspace_con	learn_con	learn_unspace	learn_unspace_con	748	173	173	2	1	0	0
u303	9	3	2_con	unspace	learn	2	unspace_con	learn_con	learn_unspace	learn_unspace_con	2013	271	271	7	3	0	0
u304	2	3	2_con	unspace	learn	2	unspace_con	learn_con	learn_unspace	learn_unspace_con	0	.	.	0	.	.	1
u304	5	3	2_con	unspace	learn	2	unspace_con	learn_con	learn_unspace	learn_unspace_con	0	.	.	0	.	.	1
u304	9	3	2_con	unspace	learn	2	unspace_con	learn_con	learn_unspace	learn_unspace_con	0	.	.	0	.	.	1
u304	3	3	2_con	unspace	learn	2	unspace_con	learn_con	learn_unspace	learn_unspace_con	569	243	569	2	0	0	0
u304	1	3	2_con	unspace	learn	2	unspace_con	learn_con	learn_unspace	learn_unspace_con	603	313	603	2	0	0	0
u304	7	3	2_con	unspace	learn	2	unspace_con	learn_con	learn_unspace	learn_unspace_con	634	303	487	3	1	0	0
u304	4	3	2_con	unspace	learn	2	unspace_con	learn_con	learn_unspace	learn_unspace_con	662	250	662	3	0	0	0
u304	10	3	2_con	unspace	learn	2	unspace_con	learn_con	learn_unspace	learn_unspace_con	851	524	851	3	0	0	0
u304	8	3	2_con	unspace	learn	2	unspace_con	learn_con	learn_unspace	learn_unspace_con	1147	300	746	5	0	2	0
u304	6	3	2_con	unspace	learn	2	unspace_con	learn_con	learn_unspace	learn_unspace_con	1190	262	692	4	0	0	0
u305	5	3	2_con	unspace	learn	2	unspace_con	learn_con	learn_unspace	learn_unspace_con	142	142	142	1	0	1	0
u305	7	3	2_con	unspace	learn	2	unspace_con	learn_con	learn_unspace	learn_unspace_con	192	192	192	1	0	0	0
u305	6	3	2_con	unspace	learn	2	unspace_con	learn_con	learn_unspace	learn_unspace_con	247	247	247	1	0	0	0
u305	1	3	2_con	unspace	learn	2	unspace_con	learn_con	learn_unspace	learn_unspace_con	261	261	261	1	0	0	0
u305	8	3	2_con	unspace	learn	2	unspace_con	learn_con	learn_unspace	learn_unspace_con	438	253	438	2	0	1	0
u305	4	3	2_con	unspace	learn	2	unspace_con	learn_con	learn_unspace	learn_unspace_con	545	301	301	2	1	0	0
u305	10	3	2_con	unspace	learn	2	unspace_con	learn_con	learn_unspace	learn_unspace_con	606	606	606	1	0	0	0
u305	3	3	2_con	unspace	learn	2	unspace_con	learn_con	learn_unspace	learn_unspace_con	880	253	437	3	0	0	0
u305	2	3	2_con	unspace	learn	2	unspace_con	learn_con	learn_unspace	learn_unspace_con	992	361	625	3	1	0	0
u305	9	3	2_con	unspace	learn	2	unspace_con	learn_con	learn_unspace	learn_unspace_con	1320	197	591	5	0	0	0
u306	2	3	2_con	unspace	learn	2	unspace_con	learn_con	learn_unspace	learn_unspace_con	134	134	134	1	0	0	1
u306	5	3	2_con	unspace	learn	2	unspace_con	learn_con	learn_unspace	learn_unspace_con	443	443	443	1	0	1	0
u306	8	3	2_con	unspace	learn	2	unspace_con	learn_con	learn_unspace	learn_unspace_con	773	245	542	3	0	1	0
u306	9	3	2_con	unspace	learn	2	unspace_con	learn_con	learn_unspace	learn_unspace_con	858	201	201	4	0	0	0
u306	3	3	2_con	unspace	learn	2	unspace_con	learn_con	learn_unspace	learn_unspace_con	905	240	240	3	1	0	0
u306	7	3	2_con	unspace	learn	2	unspace_con	learn_con	learn_unspace	learn_unspace_con	994	308	308	4	2	0	0
u306	1	3	2_con	unspace	learn	2	unspace_con	learn_con	learn_unspace	learn_unspace_con	1148	565	681	4	1	0	0
u306	6	3	2_con	unspace	learn	2	unspace_con	learn_con	learn_unspace	learn_unspace_con	1150	463	463	3	0	0	0
u306	10	3	2_con	unspace	learn	2	unspace_con	learn_con	learn_unspace	learn_unspace_con	1459	433	433	6	1	0	0
u306	4	3	2_con	unspace	learn	2	unspace_con	learn_con	learn_unspace	learn_unspace_con	2054	209	828	9	3	0	0
u307	10	3	2_con	unspace	learn	2	unspace_con	learn_con	learn_unspace	learn_unspace_con	171	171	171	1	0	0	0
u307	5	3	2_con	unspace	learn	2	unspace_con	learn_con	learn_unspace	learn_unspace_con	219	219	219	1	0	0	0
u307	2	3	2_con	unspace	learn	2	unspace_con	learn_con	learn_unspace	learn_unspace_con	244	244	244	1	0	0	0
u307	6	3	2_con	unspace	learn	2	unspace_con	learn_con	learn_unspace	learn_unspace_con	540	253	540	2	0	0	0
u307	7	3	2_con	unspace	learn	2	unspace_con	learn_con	learn_unspace	learn_unspace_con	602	222	222	3	1	0	0
u307	9	3	2_con	unspace	learn	2	unspace_con	learn_con	learn_unspace	learn_unspace_con	630	208	630	2	0	0	0
u307	8	3	2_con	unspace	learn	2	unspace_con	learn_con	learn_unspace	learn_unspace_con	698	334	334	3	0	2	0
u307	3	3	2_con	unspace	learn	2	unspace_con	learn_con	learn_unspace	learn_unspace_con	747	202	405	3	1	0	0
u307	1	3	2_con	unspace	learn	2	unspace_con	learn_con	learn_unspace	learn_unspace_con	875	410	576	3	1	0	0
u307	4	3	2_con	unspace	learn	2	unspace_con	learn_con	learn_unspace	learn_unspace_con	1114	227	734	4	0	0	0
u308	6	3	2_con	unspace	learn	2	unspace_con	learn_con	learn_unspace	learn_unspace_con	154	154	154	1	0	0	0
u308	5	3	2_con	unspace	learn	2	unspace_con	learn_con	learn_unspace	learn_unspace_con	213	213	213	1	0	1	0
u308	2	3	2_con	unspace	learn	2	unspace_con	learn_con	learn_unspace	learn_unspace_con	359	359	359	1	0	0	0
u308	9	3	2_con	unspace	learn	2	unspace_con	learn_con	learn_unspace	learn_unspace_con	558	399	558	2	0	0	0
u308	4	3	2_con	unspace	learn	2	unspace_con	learn_con	learn_unspace	learn_unspace_con	589	251	251	2	1	0	0
u308	8	3	2_con	unspace	learn	2	unspace_con	learn_con	learn_unspace	learn_unspace_con	683	683	683	1	0	1	0
u308	7	3	2_con	unspace	learn	2	unspace_con	learn_con	learn_unspace	learn_unspace_con	706	225	225	3	0	0	0
u308	10	3	2_con	unspace	learn	2	unspace_con	learn_con	learn_unspace	learn_unspace_con	883	668	668	2	0	2	0
u308	3	3	2_con	unspace	learn	2	unspace_con	learn_con	learn_unspace	learn_unspace_con	997	371	520	3	1	0	0
u309	7	3	2_con	unspace	learn	2	unspace_con	learn_con	learn_unspace	learn_unspace_con	291	291	291	1	0	0	0
u309	10	3	2_con	unspace	learn	2	unspace_con	learn_con	learn_unspace	learn_unspace_con	485	371	371	2	0	1	0
u309	5	3	2_con	unspace	learn	2	unspace_con	learn_con	learn_unspace	learn_unspace_con	496	89	188	3	0	2	0
u309	6	3	2_con	unspace	learn	2	unspace_con	learn_con	learn_unspace	learn_unspace_con	550	221	550	2	1	0	1
u309	8	3	2_con	unspace	learn	2	unspace_con	learn_con	learn_unspace	learn_unspace_con	564	233	233	2	0	2	0
u309	1	3	2_con	unspace	learn	2	unspace_con	learn_con	learn_unspace	learn_unspace_con	987	490	490	2	1	0	0
u309	9	3	2_con	unspace	learn	2	unspace_con	learn_con	learn_unspace	learn_unspace_con	1030	371	371	2	0	0	0
u309	2	3	2_con	unspace	learn	2	unspace_con	learn_con	learn_unspace	learn_unspace_con	1375	322	322	4	1	0	0
u309	3	3	2_con	unspace	learn	2	unspace_con	learn_con	learn_unspace	learn_unspace_con	1446	195	195	5	1	1	0
u309	4	3	2_con	unspace	learn	2	unspace_con	learn_con	learn_unspace	learn_unspace_con	1650	129	129	5	2	1	1
u310	5	3	2_con	unspace	learn	2	unspace_con	learn_con	learn_unspace	learn_unspace_con	169	169	169	1	0	1	0
u310	9	3	2_con	unspace	learn	2	unspace_con	learn_con	learn_unspace	learn_unspace_con	200	200	200	1	0	0	0
u310	10	3	2_con	unspace	learn	2	unspace_con	learn_con	learn_unspace	learn_unspace_con	220	220	220	1	0	1	0
u310	6	3	2_con	unspace	learn	2	unspace_con	learn_con	learn_unspace	learn_unspace_con	227	227	227	1	0	0	0
u310	7	3	2_con	unspace	learn	2	unspace_con	learn_con	learn_unspace	learn_unspace_con	270	270	270	1	0	0	0
u310	8	3	2_con	unspace	learn	2	unspace_con	learn_con	learn_unspace	learn_unspace_con	278	188	188	2	0	1	0
u310	2	3	2_con	unspace	learn	2	unspace_con	learn_con	learn_unspace	learn_unspace_con	377	127	127	2	0	1	0
u310	1	3	2_con	unspace	learn	2	unspace_con	learn_con	learn_unspace	learn_unspace_con	566	445	566	2	0	1	0
u310	4	3	2_con	unspace	learn	2	unspace_con	learn_con	learn_unspace	learn_unspace_con	567	257	257	2	1	0	0
u310	3	3	2_con	unspace	learn	2	unspace_con	learn_con	learn_unspace	learn_unspace_con	1091	276	276	3	1	0	0
u311	1	3	2_con	unspace	learn	2	unspace_con	learn_con	learn_unspace	learn_unspace_con	159	159	159	1	0	0	0
u311	2	3	2_con	unspace	learn	2	unspace_con	learn_con	learn_unspace	learn_unspace_con	282	282	282	1	0	0	0
u311	7	3	2_con	unspace	learn	2	unspace_con	learn_con	learn_unspace	learn_unspace_con	386	209	209	2	0	0	0
u311	6	3	2_con	unspace	learn	2	unspace_con	learn_con	learn_unspace	learn_unspace_con	390	390	390	1	0	0	0
u311	5	3	2_con	unspace	learn	2	unspace_con	learn_con	learn_unspace	learn_unspace_con	479	258	258	2	0	1	0
u311	3	3	2_con	unspace	learn	2	unspace_con	learn_con	learn_unspace	learn_unspace_con	606	209	606	3	0	0	0
u311	8	3	2_con	unspace	learn	2	unspace_con	learn_con	learn_unspace	learn_unspace_con	627	443	627	2	0	0	0
u311	10	3	2_con	unspace	learn	2	unspace_con	learn_con	learn_unspace	learn_unspace_con	795	123	123	3	2	0	0
u311	4	3	2_con	unspace	learn	2	unspace_con	learn_con	learn_unspace	learn_unspace_con	886	326	326	3	1	0	0
u311	9	3	2_con	unspace	learn	2	unspace_con	learn_con	learn_unspace	learn_unspace_con	895	340	340	4	0	0	0
s101	6	1	2_con	space	learn	3	space_con	learn_con	learn_space	learn_space_con	218	218	218	1	0	0	0
s101	9	1	2_con	space	learn	3	space_con	learn_con	learn_space	learn_space_con	347	113	347	2	0	0	0
s101	7	1	2_con	space	learn	3	space_con	learn_con	learn_space	learn_space_con	387	229	387	2	0	0	0
s101	10	1	2_con	space	learn	3	space_con	learn_con	learn_space	learn_space_con	401	216	216	2	1	0	0
s101	3	1	2_con	space	learn	3	space_con	learn_con	learn_space	learn_space_con	436	221	436	2	0	0	0
s101	8	1	2_con	space	learn	3	space_con	learn_con	learn_space	learn_space_con	469	345	469	2	0	0	0
s101	2	1	2_con	space	learn	3	space_con	learn_con	learn_space	learn_space_con	633	291	291	2	0	0	0
s101	5	1	2_con	space	learn	3	space_con	learn_con	learn_space	learn_space_con	818	162	162	3	1	1	0
s101	4	1	2_con	space	learn	3	space_con	learn_con	learn_space	learn_space_con	1264	541	793	3	0	0	0
s101	1	1	2_con	space	learn	3	space_con	learn_con	learn_space	learn_space_con	1377	273	273	5	0	1	0
s102	1	1	2_con	space	learn	3	space_con	learn_con	learn_space	learn_space_con	0	.	.	0	.	.	1
s102	2	1	2_con	space	learn	3	space_con	learn_con	learn_space	learn_space_con	0	.	.	0	.	.	1
s102	6	1	2_con	space	learn	3	space_con	learn_con	learn_space	learn_space_con	131	131	131	1	0	1	0
s102	5	1	2_con	space	learn	3	space_con	learn_con	learn_space	learn_space_con	194	194	194	1	0	0	0
s102	9	1	2_con	space	learn	3	space_con	learn_con	learn_space	learn_space_con	215	215	215	1	0	0	0
s102	3	1	2_con	space	learn	3	space_con	learn_con	learn_space	learn_space_con	237	237	237	1	0	0	0
s102	4	1	2_con	space	learn	3	space_con	learn_con	learn_space	learn_space_con	265	265	265	1	0	0	0
s102	8	1	2_con	space	learn	3	space_con	learn_con	learn_space	learn_space_con	303	303	303	1	0	0	0
s102	10	1	2_con	space	learn	3	space_con	learn_con	learn_space	learn_space_con	311	311	311	1	1	0	1
s102	7	1	2_con	space	learn	3	space_con	learn_con	learn_space	learn_space_con	680	331	331	2	1	0	0
s104	4	1	2_con	space	learn	3	space_con	learn_con	learn_space	learn_space_con	0	.	.	0	.	.	1
s104	3	1	2_con	space	learn	3	space_con	learn_con	learn_space	learn_space_con	109	109	109	1	0	0	0
s104	9	1	2_con	space	learn	3	space_con	learn_con	learn_space	learn_space_con	141	141	141	1	0	0	0
s104	8	1	2_con	space	learn	3	space_con	learn_con	learn_space	learn_space_con	217	217	217	1	0	0	0
s104	2	1	2_con	space	learn	3	space_con	learn_con	learn_space	learn_space_con	257	257	257	1	0	0	0
s104	1	1	2_con	space	learn	3	space_con	learn_con	learn_space	learn_space_con	279	279	279	1	0	0	0
s104	5	1	2_con	space	learn	3	space_con	learn_con	learn_space	learn_space_con	298	298	298	1	0	0	0
s104	10	1	2_con	space	learn	3	space_con	learn_con	learn_space	learn_space_con	326	326	326	1	0	0	0
s104	7	1	2_con	space	learn	3	space_con	learn_con	learn_space	learn_space_con	336	193	193	2	1	0	0
s104	6	1	2_con	space	learn	3	space_con	learn_con	learn_space	learn_space_con	502	253	253	2	1	0	0
s105	10	1	2_con	space	learn	3	space_con	learn_con	learn_space	learn_space_con	152	152	152	1	0	0	0
s105	8	1	2_con	space	learn	3	space_con	learn_con	learn_space	learn_space_con	264	264	264	1	0	0	0
s105	1	1	2_con	space	learn	3	space_con	learn_con	learn_space	learn_space_con	271	271	271	1	0	0	0
s105	9	1	2_con	space	learn	3	space_con	learn_con	learn_space	learn_space_con	297	200	200	2	1	0	0
s105	5	1	2_con	space	learn	3	space_con	learn_con	learn_space	learn_space_con	603	396	396	2	1	0	0
s105	2	1	2_con	space	learn	3	space_con	learn_con	learn_space	learn_space_con	619	276	276	3	1	0	0
s105	6	1	2_con	space	learn	3	space_con	learn_con	learn_space	learn_space_con	620	153	153	3	2	0	0
s105	7	1	2_con	space	learn	3	space_con	learn_con	learn_space	learn_space_con	735	195	195	4	0	1	0
s105	3	1	2_con	space	learn	3	space_con	learn_con	learn_space	learn_space_con	738	286	738	3	0	0	0
s105	4	1	2_con	space	learn	3	space_con	learn_con	learn_space	learn_space_con	856	391	391	3	1	0	0
s106	9	1	2_con	space	learn	3	space_con	learn_con	learn_space	learn_space_con	182	182	182	1	1	0	1
s106	8	1	2_con	space	learn	3	space_con	learn_con	learn_space	learn_space_con	208	208	208	1	0	0	0
s106	2	1	2_con	space	learn	3	space_con	learn_con	learn_space	learn_space_con	214	214	214	1	0	0	0
s106	6	1	2_con	space	learn	3	space_con	learn_con	learn_space	learn_space_con	240	240	240	1	0	0	0
s106	1	1	2_con	space	learn	3	space_con	learn_con	learn_space	learn_space_con	250	250	250	1	0	0	0
s106	10	1	2_con	space	learn	3	space_con	learn_con	learn_space	learn_space_con	282	282	282	1	0	0	0
s106	3	1	2_con	space	learn	3	space_con	learn_con	learn_space	learn_space_con	289	289	289	1	0	0	0
s106	7	1	2_con	space	learn	3	space_con	learn_con	learn_space	learn_space_con	319	319	319	1	0	0	0
s106	5	1	2_con	space	learn	3	space_con	learn_con	learn_space	learn_space_con	673	214	214	2	1	0	0
s106	4	1	2_con	space	learn	3	space_con	learn_con	learn_space	learn_space_con	850	204	337	4	1	0	0
s107	10	1	2_con	space	learn	3	space_con	learn_con	learn_space	learn_space_con	0	.	.	0	.	.	1
s107	7	1	2_con	space	learn	3	space_con	learn_con	learn_space	learn_space_con	129	129	129	1	0	1	0
s107	9	1	2_con	space	learn	3	space_con	learn_con	learn_space	learn_space_con	172	172	172	1	0	0	0
s107	3	1	2_con	space	learn	3	space_con	learn_con	learn_space	learn_space_con	183	183	183	1	1	0	1
s107	5	1	2_con	space	learn	3	space_con	learn_con	learn_space	learn_space_con	354	174	174	2	1	0	0
s107	6	1	2_con	space	learn	3	space_con	learn_con	learn_space	learn_space_con	355	154	355	2	0	0	0
s107	2	1	2_con	space	learn	3	space_con	learn_con	learn_space	learn_space_con	391	288	288	2	0	0	0
s107	4	1	2_con	space	learn	3	space_con	learn_con	learn_space	learn_space_con	586	227	227	3	1	1	0
s107	1	1	2_con	space	learn	3	space_con	learn_con	learn_space	learn_space_con	726	177	177	2	0	0	1
s107	8	1	2_con	space	learn	3	space_con	learn_con	learn_space	learn_space_con	779	140	140	2	0	1	0
s108	2	1	2_con	space	learn	3	space_con	learn_con	learn_space	learn_space_con	0	.	.	0	.	.	1
s108	6	1	2_con	space	learn	3	space_con	learn_con	learn_space	learn_space_con	191	191	191	1	0	0	0
s108	8	1	2_con	space	learn	3	space_con	learn_con	learn_space	learn_space_con	200	114	200	2	0	0	0
s108	5	1	2_con	space	learn	3	space_con	learn_con	learn_space	learn_space_con	215	215	215	1	0	0	0
s108	10	1	2_con	space	learn	3	space_con	learn_con	learn_space	learn_space_con	246	246	246	1	0	0	0
s108	4	1	2_con	space	learn	3	space_con	learn_con	learn_space	learn_space_con	250	124	250	2	0	0	0
s108	9	1	2_con	space	learn	3	space_con	learn_con	learn_space	learn_space_con	286	136	136	2	0	0	0
s108	7	1	2_con	space	learn	3	space_con	learn_con	learn_space	learn_space_con	467	188	188	2	0	1	0
s108	1	1	2_con	space	learn	3	space_con	learn_con	learn_space	learn_space_con	554	296	296	2	2	0	1
s108	3	1	2_con	space	learn	3	space_con	learn_con	learn_space	learn_space_con	613	344	613	2	0	0	0
s109	10	1	2_con	space	learn	3	space_con	learn_con	learn_space	learn_space_con	0	.	.	0	.	.	1
s109	7	1	2_con	space	learn	3	space_con	learn_con	learn_space	learn_space_con	203	203	203	1	0	0	0
s109	9	1	2_con	space	learn	3	space_con	learn_con	learn_space	learn_space_con	424	199	199	2	0	0	0
s109	5	1	2_con	space	learn	3	space_con	learn_con	learn_space	learn_space_con	473	205	205	2	1	0	0
s109	3	1	2_con	space	learn	3	space_con	learn_con	learn_space	learn_space_con	549	243	243	2	1	1	0
s109	8	1	2_con	space	learn	3	space_con	learn_con	learn_space	learn_space_con	596	174	387	3	1	1	0
s109	4	1	2_con	space	learn	3	space_con	learn_con	learn_space	learn_space_con	676	380	380	2	0	0	0
s109	2	1	2_con	space	learn	3	space_con	learn_con	learn_space	learn_space_con	772	263	263	3	1	0	0
s109	6	1	2_con	space	learn	3	space_con	learn_con	learn_space	learn_space_con	1012	188	188	4	1	1	0
s109	1	1	2_con	space	learn	3	space_con	learn_con	learn_space	learn_space_con	1352	221	221	5	2	1	0
s110	5	1	2_con	space	learn	3	space_con	learn_con	learn_space	learn_space_con	177	177	177	1	0	0	0
s110	7	1	2_con	space	learn	3	space_con	learn_con	learn_space	learn_space_con	196	196	196	1	0	0	0
s110	4	1	2_con	space	learn	3	space_con	learn_con	learn_space	learn_space_con	211	211	211	1	0	0	0
s110	9	1	2_con	space	learn	3	space_con	learn_con	learn_space	learn_space_con	242	242	242	1	0	0	0
s110	6	1	2_con	space	learn	3	space_con	learn_con	learn_space	learn_space_con	261	83	83	2	0	1	0
s110	10	1	2_con	space	learn	3	space_con	learn_con	learn_space	learn_space_con	337	337	337	1	0	0	0
s110	2	1	2_con	space	learn	3	space_con	learn_con	learn_space	learn_space_con	341	341	341	1	0	0	0
s110	1	1	2_con	space	learn	3	space_con	learn_con	learn_space	learn_space_con	527	237	237	2	0	0	1
s110	8	1	2_con	space	learn	3	space_con	learn_con	learn_space	learn_space_con	636	132	401	3	1	0	0
s110	3	1	2_con	space	learn	3	space_con	learn_con	learn_space	learn_space_con	1172	223	639	5	0	0	0
s112	4	1	2_con	space	learn	3	space_con	learn_con	learn_space	learn_space_con	0	.	.	0	.	.	1
s112	8	1	2_con	space	learn	3	space_con	learn_con	learn_space	learn_space_con	0	.	.	0	.	.	1
s112	9	1	2_con	space	learn	3	space_con	learn_con	learn_space	learn_space_con	0	.	.	0	.	.	1
s112	2	1	2_con	space	learn	3	space_con	learn_con	learn_space	learn_space_con	108	108	108	1	0	1	0
s112	10	1	2_con	space	learn	3	space_con	learn_con	learn_space	learn_space_con	132	132	132	1	1	0	1
s112	7	1	2_con	space	learn	3	space_con	learn_con	learn_space	learn_space_con	175	175	175	1	1	0	1
s112	1	1	2_con	space	learn	3	space_con	learn_con	learn_space	learn_space_con	282	282	282	1	0	1	0
s112	5	1	2_con	space	learn	3	space_con	learn_con	learn_space	learn_space_con	372	372	372	1	0	0	0
s112	3	1	2_con	space	learn	3	space_con	learn_con	learn_space	learn_space_con	401	197	197	2	1	1	0
s112	6	1	2_con	space	learn	3	space_con	learn_con	learn_space	learn_space_con	641	295	295	2	0	0	1
s201	6	2	2_con	space	learn	3	space_con	learn_con	learn_space	learn_space_con	102	102	102	1	1	0	1
s201	1	2	2_con	space	learn	3	space_con	learn_con	learn_space	learn_space_con	224	224	224	1	0	0	0
s201	2	2	2_con	space	learn	3	space_con	learn_con	learn_space	learn_space_con	233	108	108	2	1	2	0
s201	3	2	2_con	space	learn	3	space_con	learn_con	learn_space	learn_space_con	240	240	240	1	0	0	0
s201	7	2	2_con	space	learn	3	space_con	learn_con	learn_space	learn_space_con	246	246	246	1	0	0	0
s201	10	2	2_con	space	learn	3	space_con	learn_con	learn_space	learn_space_con	469	240	240	2	0	0	0
s201	4	2	2_con	space	learn	3	space_con	learn_con	learn_space	learn_space_con	477	167	477	2	0	0	0
s201	9	2	2_con	space	learn	3	space_con	learn_con	learn_space	learn_space_con	477	298	298	2	0	0	0
s201	5	2	2_con	space	learn	3	space_con	learn_con	learn_space	learn_space_con	556	122	293	3	0	0	0
s201	8	2	2_con	space	learn	3	space_con	learn_con	learn_space	learn_space_con	620	174	174	3	0	0	0
s202	2	2	2_con	space	learn	3	space_con	learn_con	learn_space	learn_space_con	0	.	.	0	.	.	1
s202	6	2	2_con	space	learn	3	space_con	learn_con	learn_space	learn_space_con	160	160	160	1	0	0	0
s202	9	2	2_con	space	learn	3	space_con	learn_con	learn_space	learn_space_con	174	174	174	1	0	0	0
s202	7	2	2_con	space	learn	3	space_con	learn_con	learn_space	learn_space_con	195	195	195	1	0	0	0
s202	4	2	2_con	space	learn	3	space_con	learn_con	learn_space	learn_space_con	226	226	226	1	0	0	0
s202	1	2	2_con	space	learn	3	space_con	learn_con	learn_space	learn_space_con	233	233	233	1	0	0	0
s202	8	2	2_con	space	learn	3	space_con	learn_con	learn_space	learn_space_con	373	258	373	2	0	0	0
s202	3	2	2_con	space	learn	3	space_con	learn_con	learn_space	learn_space_con	539	233	409	3	1	0	0
s202	5	2	2_con	space	learn	3	space_con	learn_con	learn_space	learn_space_con	894	239	239	4	1	2	0
s202	10	2	2_con	space	learn	3	space_con	learn_con	learn_space	learn_space_con	946	226	226	3	2	0	0
s203	10	2	2_con	space	learn	3	space_con	learn_con	learn_space	learn_space_con	0	.	.	0	.	.	1
s203	9	2	2_con	space	learn	3	space_con	learn_con	learn_space	learn_space_con	93	93	93	1	1	0	1
s203	8	2	2_con	space	learn	3	space_con	learn_con	learn_space	learn_space_con	166	166	166	1	1	0	1
s203	2	2	2_con	space	learn	3	space_con	learn_con	learn_space	learn_space_con	171	171	171	1	1	0	1
s203	7	2	2_con	space	learn	3	space_con	learn_con	learn_space	learn_space_con	199	199	199	1	1	1	1
s203	6	2	2_con	space	learn	3	space_con	learn_con	learn_space	learn_space_con	303	303	303	1	1	0	1
s203	4	2	2_con	space	learn	3	space_con	learn_con	learn_space	learn_space_con	356	356	356	1	0	0	0
s203	1	2	2_con	space	learn	3	space_con	learn_con	learn_space	learn_space_con	621	193	193	3	0	0	0
s203	3	2	2_con	space	learn	3	space_con	learn_con	learn_space	learn_space_con	722	722	722	1	1	0	1
s203	5	2	2_con	space	learn	3	space_con	learn_con	learn_space	learn_space_con	790	281	281	2	0	0	1
s204	1	2	2_con	space	learn	3	space_con	learn_con	learn_space	learn_space_con	0	.	.	0	.	.	1
s204	5	2	2_con	space	learn	3	space_con	learn_con	learn_space	learn_space_con	0	.	.	0	.	.	1
s204	10	2	2_con	space	learn	3	space_con	learn_con	learn_space	learn_space_con	0	.	.	0	.	.	1
s204	9	2	2_con	space	learn	3	space_con	learn_con	learn_space	learn_space_con	121	121	121	1	0	1	0
s204	7	2	2_con	space	learn	3	space_con	learn_con	learn_space	learn_space_con	200	200	200	1	0	0	0
s204	3	2	2_con	space	learn	3	space_con	learn_con	learn_space	learn_space_con	221	221	221	1	0	0	0
s204	4	2	2_con	space	learn	3	space_con	learn_con	learn_space	learn_space_con	339	149	149	2	0	0	0
s204	8	2	2_con	space	learn	3	space_con	learn_con	learn_space	learn_space_con	342	144	144	2	0	1	0
s204	6	2	2_con	space	learn	3	space_con	learn_con	learn_space	learn_space_con	364	182	182	2	0	0	0
s204	2	2	2_con	space	learn	3	space_con	learn_con	learn_space	learn_space_con	403	243	403	2	0	0	0
s205	6	2	2_con	space	learn	3	space_con	learn_con	learn_space	learn_space_con	194	194	194	1	0	1	0
s205	8	2	2_con	space	learn	3	space_con	learn_con	learn_space	learn_space_con	214	214	214	1	0	0	0
s205	2	2	2_con	space	learn	3	space_con	learn_con	learn_space	learn_space_con	215	215	215	1	0	0	0
s205	4	2	2_con	space	learn	3	space_con	learn_con	learn_space	learn_space_con	279	279	279	1	0	0	1
s205	5	2	2_con	space	learn	3	space_con	learn_con	learn_space	learn_space_con	313	313	313	1	1	0	1
s205	1	2	2_con	space	learn	3	space_con	learn_con	learn_space	learn_space_con	365	365	365	1	0	0	0
s205	3	2	2_con	space	learn	3	space_con	learn_con	learn_space	learn_space_con	459	102	102	2	0	2	0
s205	9	2	2_con	space	learn	3	space_con	learn_con	learn_space	learn_space_con	603	229	603	2	0	0	0
s205	7	2	2_con	space	learn	3	space_con	learn_con	learn_space	learn_space_con	610	260	260	3	1	0	0
s205	10	2	2_con	space	learn	3	space_con	learn_con	learn_space	learn_space_con	646	148	379	4	1	0	0
s206	4	2	2_con	space	learn	3	space_con	learn_con	learn_space	learn_space_con	0	.	.	0	.	.	1
s206	5	2	2_con	space	learn	3	space_con	learn_con	learn_space	learn_space_con	0	.	.	0	.	.	1
s206	6	2	2_con	space	learn	3	space_con	learn_con	learn_space	learn_space_con	0	.	.	0	.	.	1
s206	10	2	2_con	space	learn	3	space_con	learn_con	learn_space	learn_space_con	0	.	.	0	.	.	1
s206	2	2	2_con	space	learn	3	space_con	learn_con	learn_space	learn_space_con	133	133	133	1	0	1	0
s206	9	2	2_con	space	learn	3	space_con	learn_con	learn_space	learn_space_con	151	151	151	1	0	0	0
s206	8	2	2_con	space	learn	3	space_con	learn_con	learn_space	learn_space_con	210	210	210	1	0	0	0
s206	1	2	2_con	space	learn	3	space_con	learn_con	learn_space	learn_space_con	243	243	243	1	0	0	0
s206	7	2	2_con	space	learn	3	space_con	learn_con	learn_space	learn_space_con	308	308	308	1	1	0	1
s206	3	2	2_con	space	learn	3	space_con	learn_con	learn_space	learn_space_con	502	190	190	2	1	0	0
s207	1	2	2_con	space	learn	3	space_con	learn_con	learn_space	learn_space_con	119	119	119	1	0	0	0
s207	10	2	2_con	space	learn	3	space_con	learn_con	learn_space	learn_space_con	167	167	167	1	0	0	0
s207	6	2	2_con	space	learn	3	space_con	learn_con	learn_space	learn_space_con	179	179	179	1	0	0	0
s207	8	2	2_con	space	learn	3	space_con	learn_con	learn_space	learn_space_con	215	215	215	1	0	0	0
s207	9	2	2_con	space	learn	3	space_con	learn_con	learn_space	learn_space_con	225	225	225	1	0	0	0
s207	2	2	2_con	space	learn	3	space_con	learn_con	learn_space	learn_space_con	270	270	270	1	0	0	0
s207	5	2	2_con	space	learn	3	space_con	learn_con	learn_space	learn_space_con	360	360	360	1	0	0	0
s207	4	2	2_con	space	learn	3	space_con	learn_con	learn_space	learn_space_con	382	212	382	2	0	0	0
s207	3	2	2_con	space	learn	3	space_con	learn_con	learn_space	learn_space_con	602	190	190	2	1	0	0
s207	7	2	2_con	space	learn	3	space_con	learn_con	learn_space	learn_space_con	824	396	396	2	1	0	0
s208	5	2	2_con	space	learn	3	space_con	learn_con	learn_space	learn_space_con	0	.	.	0	.	.	1
s208	10	2	2_con	space	learn	3	space_con	learn_con	learn_space	learn_space_con	0	.	.	0	.	.	1
s208	1	2	2_con	space	learn	3	space_con	learn_con	learn_space	learn_space_con	151	151	151	1	0	0	0
s208	3	2	2_con	space	learn	3	space_con	learn_con	learn_space	learn_space_con	179	179	179	1	0	0	0
s208	2	2	2_con	space	learn	3	space_con	learn_con	learn_space	learn_space_con	197	197	197	1	0	0	1
s208	8	2	2_con	space	learn	3	space_con	learn_con	learn_space	learn_space_con	276	119	119	2	0	1	0
s208	6	2	2_con	space	learn	3	space_con	learn_con	learn_space	learn_space_con	316	152	152	2	1	0	1
s208	9	2	2_con	space	learn	3	space_con	learn_con	learn_space	learn_space_con	335	165	165	2	1	0	0
s208	4	2	2_con	space	learn	3	space_con	learn_con	learn_space	learn_space_con	424	134	134	2	0	0	0
s208	7	2	2_con	space	learn	3	space_con	learn_con	learn_space	learn_space_con	663	187	187	2	1	0	0
s209	5	2	2_con	space	learn	3	space_con	learn_con	learn_space	learn_space_con	149	149	149	1	0	0	0
s209	1	2	2_con	space	learn	3	space_con	learn_con	learn_space	learn_space_con	157	157	157	1	0	0	0
s209	6	2	2_con	space	learn	3	space_con	learn_con	learn_space	learn_space_con	170	170	170	1	0	0	0
s209	7	2	2_con	space	learn	3	space_con	learn_con	learn_space	learn_space_con	179	179	179	1	0	0	0
s209	8	2	2_con	space	learn	3	space_con	learn_con	learn_space	learn_space_con	258	258	258	1	0	0	0
s209	9	2	2_con	space	learn	3	space_con	learn_con	learn_space	learn_space_con	287	287	287	1	0	0	0
s209	3	2	2_con	space	learn	3	space_con	learn_con	learn_space	learn_space_con	302	302	302	1	0	0	0
s209	10	2	2_con	space	learn	3	space_con	learn_con	learn_space	learn_space_con	312	172	172	2	1	0	0
s209	2	2	2_con	space	learn	3	space_con	learn_con	learn_space	learn_space_con	463	214	463	2	0	0	0
s209	4	2	2_con	space	learn	3	space_con	learn_con	learn_space	learn_space_con	511	327	327	2	1	0	0
s210	2	2	2_con	space	learn	3	space_con	learn_con	learn_space	learn_space_con	346	207	207	2	0	0	0
s210	8	2	2_con	space	learn	3	space_con	learn_con	learn_space	learn_space_con	521	353	521	2	0	0	0
s210	5	2	2_con	space	learn	3	space_con	learn_con	learn_space	learn_space_con	533	196	196	2	2	1	1
s210	6	2	2_con	space	learn	3	space_con	learn_con	learn_space	learn_space_con	716	110	110	3	1	0	0
s210	1	2	2_con	space	learn	3	space_con	learn_con	learn_space	learn_space_con	785	185	533	3	2	0	1
s210	9	2	2_con	space	learn	3	space_con	learn_con	learn_space	learn_space_con	807	223	223	3	1	0	0
s210	3	2	2_con	space	learn	3	space_con	learn_con	learn_space	learn_space_con	1136	196	371	5	1	0	0
s210	4	2	2_con	space	learn	3	space_con	learn_con	learn_space	learn_space_con	1350	187	718	6	2	0	0
s210	7	2	2_con	space	learn	3	space_con	learn_con	learn_space	learn_space_con	1610	602	602	5	1	0	0
s210	10	2	2_con	space	learn	3	space_con	learn_con	learn_space	learn_space_con	2200	229	350	10	2	0	0
s302	6	3	2_con	space	learn	3	space_con	learn_con	learn_space	learn_space_con	121	121	121	1	1	1	1
s302	7	3	2_con	space	learn	3	space_con	learn_con	learn_space	learn_space_con	224	224	224	1	0	1	0
s302	5	3	2_con	space	learn	3	space_con	learn_con	learn_space	learn_space_con	312	158	158	2	1	0	0
s302	2	3	2_con	space	learn	3	space_con	learn_con	learn_space	learn_space_con	358	129	129	2	1	0	0
s302	1	3	2_con	space	learn	3	space_con	learn_con	learn_space	learn_space_con	604	143	143	2	1	0	0
s302	8	3	2_con	space	learn	3	space_con	learn_con	learn_space	learn_space_con	684	129	246	3	0	1	0
s302	9	3	2_con	space	learn	3	space_con	learn_con	learn_space	learn_space_con	820	171	171	4	0	0	0
s302	10	3	2_con	space	learn	3	space_con	learn_con	learn_space	learn_space_con	1010	206	442	5	0	0	0
s302	3	3	2_con	space	learn	3	space_con	learn_con	learn_space	learn_space_con	1127	165	165	5	2	0	0
s302	4	3	2_con	space	learn	3	space_con	learn_con	learn_space	learn_space_con	1388	267	533	5	0	0	0
s303	6	3	2_con	space	learn	3	space_con	learn_con	learn_space	learn_space_con	0	.	.	0	.	.	1
s303	4	3	2_con	space	learn	3	space_con	learn_con	learn_space	learn_space_con	111	111	111	1	0	0	0
s303	7	3	2_con	space	learn	3	space_con	learn_con	learn_space	learn_space_con	244	244	244	1	0	0	0
s303	1	3	2_con	space	learn	3	space_con	learn_con	learn_space	learn_space_con	252	252	252	1	0	0	0
s303	3	3	2_con	space	learn	3	space_con	learn_con	learn_space	learn_space_con	286	286	286	1	0	0	0
s303	5	3	2_con	space	learn	3	space_con	learn_con	learn_space	learn_space_con	295	295	295	1	0	0	0
s303	10	3	2_con	space	learn	3	space_con	learn_con	learn_space	learn_space_con	374	374	374	1	0	0	0
s303	2	3	2_con	space	learn	3	space_con	learn_con	learn_space	learn_space_con	437	437	437	1	0	0	0
s303	9	3	2_con	space	learn	3	space_con	learn_con	learn_space	learn_space_con	454	254	454	2	0	0	0
s303	8	3	2_con	space	learn	3	space_con	learn_con	learn_space	learn_space_con	752	752	752	1	0	1	1
s304	10	3	2_con	space	learn	3	space_con	learn_con	learn_space	learn_space_con	146	146	146	1	1	0	1
s304	6	3	2_con	space	learn	3	space_con	learn_con	learn_space	learn_space_con	151	151	151	1	0	0	0
s304	1	3	2_con	space	learn	3	space_con	learn_con	learn_space	learn_space_con	162	162	162	1	0	0	0
s304	8	3	2_con	space	learn	3	space_con	learn_con	learn_space	learn_space_con	177	177	177	1	1	0	1
s304	2	3	2_con	space	learn	3	space_con	learn_con	learn_space	learn_space_con	199	199	199	1	0	0	0
s304	9	3	2_con	space	learn	3	space_con	learn_con	learn_space	learn_space_con	210	210	210	1	0	0	0
s304	5	3	2_con	space	learn	3	space_con	learn_con	learn_space	learn_space_con	277	277	277	1	0	0	0
s304	3	3	2_con	space	learn	3	space_con	learn_con	learn_space	learn_space_con	310	310	310	1	0	0	0
s304	7	3	2_con	space	learn	3	space_con	learn_con	learn_space	learn_space_con	313	313	313	1	0	0	0
s304	4	3	2_con	space	learn	3	space_con	learn_con	learn_space	learn_space_con	398	246	398	2	0	0	0
s305	1	3	2_con	space	learn	3	space_con	learn_con	learn_space	learn_space_con	161	161	161	1	0	1	0
s305	6	3	2_con	space	learn	3	space_con	learn_con	learn_space	learn_space_con	196	196	196	1	0	0	0
s305	7	3	2_con	space	learn	3	space_con	learn_con	learn_space	learn_space_con	204	204	204	1	1	0	1
s305	5	3	2_con	space	learn	3	space_con	learn_con	learn_space	learn_space_con	234	124	124	2	1	0	0
s305	4	3	2_con	space	learn	3	space_con	learn_con	learn_space	learn_space_con	247	247	247	1	0	0	0
s305	2	3	2_con	space	learn	3	space_con	learn_con	learn_space	learn_space_con	419	90	226	3	1	1	0
s305	10	3	2_con	space	learn	3	space_con	learn_con	learn_space	learn_space_con	442	284	284	2	1	0	0
s305	8	3	2_con	space	learn	3	space_con	learn_con	learn_space	learn_space_con	675	258	258	3	1	0	0
s305	9	3	2_con	space	learn	3	space_con	learn_con	learn_space	learn_space_con	761	248	394	3	1	0	0
s305	3	3	2_con	space	learn	3	space_con	learn_con	learn_space	learn_space_con	1294	100	100	6	1	0	0
s306	6	3	2_con	space	learn	3	space_con	learn_con	learn_space	learn_space_con	216	216	216	1	1	0	1
s306	7	3	2_con	space	learn	3	space_con	learn_con	learn_space	learn_space_con	223	223	223	1	0	0	0
s306	4	3	2_con	space	learn	3	space_con	learn_con	learn_space	learn_space_con	227	227	227	1	0	1	0
s306	10	3	2_con	space	learn	3	space_con	learn_con	learn_space	learn_space_con	321	321	321	1	0	1	1
s306	3	3	2_con	space	learn	3	space_con	learn_con	learn_space	learn_space_con	461	283	283	2	1	0	0
s306	5	3	2_con	space	learn	3	space_con	learn_con	learn_space	learn_space_con	594	316	440	3	0	0	0
s306	2	3	2_con	space	learn	3	space_con	learn_con	learn_space	learn_space_con	645	268	447	3	1	0	0
s306	1	3	2_con	space	learn	3	space_con	learn_con	learn_space	learn_space_con	772	243	383	3	1	0	0
s306	8	3	2_con	space	learn	3	space_con	learn_con	learn_space	learn_space_con	980	206	206	5	2	0	0
s306	9	3	2_con	space	learn	3	space_con	learn_con	learn_space	learn_space_con	1468	350	350	3	2	0	0
s307	8	3	2_con	space	learn	3	space_con	learn_con	learn_space	learn_space_con	203	203	203	1	0	0	0
s307	10	3	2_con	space	learn	3	space_con	learn_con	learn_space	learn_space_con	256	256	256	1	0	0	0
s307	3	3	2_con	space	learn	3	space_con	learn_con	learn_space	learn_space_con	302	124	302	2	0	0	0
s307	1	3	2_con	space	learn	3	space_con	learn_con	learn_space	learn_space_con	372	197	372	2	0	0	0
s307	4	3	2_con	space	learn	3	space_con	learn_con	learn_space	learn_space_con	388	198	388	2	0	0	0
s307	2	3	2_con	space	learn	3	space_con	learn_con	learn_space	learn_space_con	543	185	543	2	0	0	0
s307	7	3	2_con	space	learn	3	space_con	learn_con	learn_space	learn_space_con	549	272	549	2	0	0	0
s307	5	3	2_con	space	learn	3	space_con	learn_con	learn_space	learn_space_con	578	322	578	2	0	0	0
s307	9	3	2_con	space	learn	3	space_con	learn_con	learn_space	learn_space_con	1152	1152	1152	1	0	0	0
s307	6	3	2_con	space	learn	3	space_con	learn_con	learn_space	learn_space_con	1295	298	867	5	1	0	0
s310	1	3	2_con	space	learn	3	space_con	learn_con	learn_space	learn_space_con	135	135	135	1	0	0	0
s310	7	3	2_con	space	learn	3	space_con	learn_con	learn_space	learn_space_con	167	167	167	1	0	0	0
s310	5	3	2_con	space	learn	3	space_con	learn_con	learn_space	learn_space_con	219	219	219	1	0	0	0
s310	10	3	2_con	space	learn	3	space_con	learn_con	learn_space	learn_space_con	342	342	342	1	0	0	0
s310	4	3	2_con	space	learn	3	space_con	learn_con	learn_space	learn_space_con	425	425	425	1	0	0	0
s310	9	3	2_con	space	learn	3	space_con	learn_con	learn_space	learn_space_con	431	146	431	2	0	0	0
s310	8	3	2_con	space	learn	3	space_con	learn_con	learn_space	learn_space_con	566	212	212	3	1	0	0
s310	6	3	2_con	space	learn	3	space_con	learn_con	learn_space	learn_space_con	621	337	337	2	1	0	0
s310	2	3	2_con	space	learn	3	space_con	learn_con	learn_space	learn_space_con	861	161	284	5	0	0	1
s310	3	3	2_con	space	learn	3	space_con	learn_con	learn_space	learn_space_con	1316	177	177	5	0	0	1
s312	5	3	2_con	space	learn	3	space_con	learn_con	learn_space	learn_space_con	0	.	.	0	.	.	1
s312	9	3	2_con	space	learn	3	space_con	learn_con	learn_space	learn_space_con	0	.	.	0	.	.	1
s312	7	3	2_con	space	learn	3	space_con	learn_con	learn_space	learn_space_con	172	172	172	1	0	0	0
s312	10	3	2_con	space	learn	3	space_con	learn_con	learn_space	learn_space_con	207	207	207	1	1	0	1
s312	4	3	2_con	space	learn	3	space_con	learn_con	learn_space	learn_space_con	294	294	294	1	0	0	0
s312	2	3	2_con	space	learn	3	space_con	learn_con	learn_space	learn_space_con	322	322	322	1	0	0	0
s312	3	3	2_con	space	learn	3	space_con	learn_con	learn_space	learn_space_con	512	148	148	2	0	0	0
s312	8	3	2_con	space	learn	3	space_con	learn_con	learn_space	learn_space_con	561	242	242	2	1	0	0
s312	1	3	2_con	space	learn	3	space_con	learn_con	learn_space	learn_space_con	597	597	597	1	0	1	0
s312	6	3	2_con	space	learn	3	space_con	learn_con	learn_space	learn_space_con	1096	151	151	3	0	0	0
s313	8	3	2_con	space	learn	3	space_con	learn_con	learn_space	learn_space_con	0	.	.	0	.	.	1
s313	10	3	2_con	space	learn	3	space_con	learn_con	learn_space	learn_space_con	0	.	.	0	.	.	1
s313	5	3	2_con	space	learn	3	space_con	learn_con	learn_space	learn_space_con	157	157	157	1	0	0	0
s313	4	3	2_con	space	learn	3	space_con	learn_con	learn_space	learn_space_con	211	211	211	1	0	0	0
s313	7	3	2_con	space	learn	3	space_con	learn_con	learn_space	learn_space_con	214	214	214	1	0	0	0
s313	1	3	2_con	space	learn	3	space_con	learn_con	learn_space	learn_space_con	253	253	253	1	0	0	0
s313	2	3	2_con	space	learn	3	space_con	learn_con	learn_space	learn_space_con	332	332	332	1	0	0	0
s313	6	3	2_con	space	learn	3	space_con	learn_con	learn_space	learn_space_con	395	90	90	3	2	0	0
s313	9	3	2_con	space	learn	3	space_con	learn_con	learn_space	learn_space_con	599	110	110	3	1	0	0
s313	3	3	2_con	space	learn	3	space_con	learn_con	learn_space	learn_space_con	676	254	526	3	1	0	0
s314	7	3	2_con	space	learn	3	space_con	learn_con	learn_space	learn_space_con	224	224	224	1	0	0	0
s314	5	3	2_con	space	learn	3	space_con	learn_con	learn_space	learn_space_con	263	263	263	1	0	0	0
s314	4	3	2_con	space	learn	3	space_con	learn_con	learn_space	learn_space_con	271	271	271	1	0	0	0
s314	3	3	2_con	space	learn	3	space_con	learn_con	learn_space	learn_space_con	362	362	362	1	0	0	0
s314	10	3	2_con	space	learn	3	space_con	learn_con	learn_space	learn_space_con	372	270	270	2	1	1	0
s314	8	3	2_con	space	learn	3	space_con	learn_con	learn_space	learn_space_con	394	303	303	2	1	2	0
s314	6	3	2_con	space	learn	3	space_con	learn_con	learn_space	learn_space_con	480	352	352	2	1	0	0
s314	1	3	2_con	space	learn	3	space_con	learn_con	learn_space	learn_space_con	492	284	492	2	0	0	0
s314	9	3	2_con	space	learn	3	space_con	learn_con	learn_space	learn_space_con	553	346	346	2	0	0	0
s314	2	3	2_con	space	learn	3	space_con	learn_con	learn_space	learn_space_con	684	349	522	3	1	0	0
u101	2	1	2_con	unspace	learn	3	unspace_con	learn_con	learn_unspace	learn_unspace_con	0	.	.	0	.	.	1
u101	6	1	2_con	unspace	learn	3	unspace_con	learn_con	learn_unspace	learn_unspace_con	172	172	172	1	0	0	0
u101	10	1	2_con	unspace	learn	3	unspace_con	learn_con	learn_unspace	learn_unspace_con	207	207	207	1	0	1	0
u101	4	1	2_con	unspace	learn	3	unspace_con	learn_con	learn_unspace	learn_unspace_con	212	212	212	1	0	0	0
u101	7	1	2_con	unspace	learn	3	unspace_con	learn_con	learn_unspace	learn_unspace_con	246	246	246	1	0	0	0
u101	9	1	2_con	unspace	learn	3	unspace_con	learn_con	learn_unspace	learn_unspace_con	258	258	258	1	0	0	0
u101	5	1	2_con	unspace	learn	3	unspace_con	learn_con	learn_unspace	learn_unspace_con	310	310	310	1	1	0	1
u101	1	1	2_con	unspace	learn	3	unspace_con	learn_con	learn_unspace	learn_unspace_con	315	315	315	1	0	0	1
u101	3	1	2_con	unspace	learn	3	unspace_con	learn_con	learn_unspace	learn_unspace_con	463	463	463	1	0	0	0
u101	8	1	2_con	unspace	learn	3	unspace_con	learn_con	learn_unspace	learn_unspace_con	518	244	518	2	0	0	0
u103	9	1	2_con	unspace	learn	3	unspace_con	learn_con	learn_unspace	learn_unspace_con	200	200	200	1	0	0	0
u103	1	1	2_con	unspace	learn	3	unspace_con	learn_con	learn_unspace	learn_unspace_con	212	212	212	1	0	0	0
u103	10	1	2_con	unspace	learn	3	unspace_con	learn_con	learn_unspace	learn_unspace_con	280	280	280	1	0	0	0
u103	3	1	2_con	unspace	learn	3	unspace_con	learn_con	learn_unspace	learn_unspace_con	380	198	198	2	0	0	1
u103	5	1	2_con	unspace	learn	3	unspace_con	learn_con	learn_unspace	learn_unspace_con	457	201	201	2	2	0	1
u103	4	1	2_con	unspace	learn	3	unspace_con	learn_con	learn_unspace	learn_unspace_con	530	304	304	3	1	0	0
u103	8	1	2_con	unspace	learn	3	unspace_con	learn_con	learn_unspace	learn_unspace_con	553	167	167	3	1	0	0
u103	7	1	2_con	unspace	learn	3	unspace_con	learn_con	learn_unspace	learn_unspace_con	584	225	428	3	1	0	0
u103	2	1	2_con	unspace	learn	3	unspace_con	learn_con	learn_unspace	learn_unspace_con	901	197	197	5	1	0	0
u103	6	1	2_con	unspace	learn	3	unspace_con	learn_con	learn_unspace	learn_unspace_con	1434	285	920	5	1	0	0
u104	3	1	2_con	unspace	learn	3	unspace_con	learn_con	learn_unspace	learn_unspace_con	297	197	197	2	0	1	0
u104	10	1	2_con	unspace	learn	3	unspace_con	learn_con	learn_unspace	learn_unspace_con	343	209	209	2	1	0	0
u104	2	1	2_con	unspace	learn	3	unspace_con	learn_con	learn_unspace	learn_unspace_con	453	188	453	2	0	0	0
u104	1	1	2_con	unspace	learn	3	unspace_con	learn_con	learn_unspace	learn_unspace_con	556	391	556	2	0	0	0
u104	5	1	2_con	unspace	learn	3	unspace_con	learn_con	learn_unspace	learn_unspace_con	584	142	142	2	0	1	0
u104	7	1	2_con	unspace	learn	3	unspace_con	learn_con	learn_unspace	learn_unspace_con	645	181	181	3	1	0	0
u104	8	1	2_con	unspace	learn	3	unspace_con	learn_con	learn_unspace	learn_unspace_con	650	517	517	2	1	0	0
u104	4	1	2_con	unspace	learn	3	unspace_con	learn_con	learn_unspace	learn_unspace_con	666	666	666	1	0	0	0
u104	6	1	2_con	unspace	learn	3	unspace_con	learn_con	learn_unspace	learn_unspace_con	1086	236	436	4	1	0	0
u104	9	1	2_con	unspace	learn	3	unspace_con	learn_con	learn_unspace	learn_unspace_con	1520	344	639	5	1	0	0
u105	6	1	2_con	unspace	learn	3	unspace_con	learn_con	learn_unspace	learn_unspace_con	0	.	.	0	.	.	1
u105	7	1	2_con	unspace	learn	3	unspace_con	learn_con	learn_unspace	learn_unspace_con	0	.	.	0	.	.	1
u105	8	1	2_con	unspace	learn	3	unspace_con	learn_con	learn_unspace	learn_unspace_con	0	.	.	0	.	.	1
u105	10	1	2_con	unspace	learn	3	unspace_con	learn_con	learn_unspace	learn_unspace_con	106	106	106	1	1	1	1
u105	3	1	2_con	unspace	learn	3	unspace_con	learn_con	learn_unspace	learn_unspace_con	177	177	177	1	1	0	1
u105	1	1	2_con	unspace	learn	3	unspace_con	learn_con	learn_unspace	learn_unspace_con	270	270	270	1	0	0	1
u105	9	1	2_con	unspace	learn	3	unspace_con	learn_con	learn_unspace	learn_unspace_con	449	252	252	2	1	0	1
u105	5	1	2_con	unspace	learn	3	unspace_con	learn_con	learn_unspace	learn_unspace_con	457	457	457	1	1	0	1
u105	4	1	2_con	unspace	learn	3	unspace_con	learn_con	learn_unspace	learn_unspace_con	576	327	327	2	2	0	1
u105	2	1	2_con	unspace	learn	3	unspace_con	learn_con	learn_unspace	learn_unspace_con	690	297	297	3	2	0	1
u106	2	1	2_con	unspace	learn	3	unspace_con	learn_con	learn_unspace	learn_unspace_con	166	166	166	1	0	0	0
u106	4	1	2_con	unspace	learn	3	unspace_con	learn_con	learn_unspace	learn_unspace_con	220	220	220	1	0	0	0
u106	10	1	2_con	unspace	learn	3	unspace_con	learn_con	learn_unspace	learn_unspace_con	262	262	262	1	0	0	0
u106	6	1	2_con	unspace	learn	3	unspace_con	learn_con	learn_unspace	learn_unspace_con	275	130	275	2	0	0	0
u106	7	1	2_con	unspace	learn	3	unspace_con	learn_con	learn_unspace	learn_unspace_con	302	134	134	2	0	1	0
u106	1	1	2_con	unspace	learn	3	unspace_con	learn_con	learn_unspace	learn_unspace_con	323	323	323	1	0	0	0
u106	5	1	2_con	unspace	learn	3	unspace_con	learn_con	learn_unspace	learn_unspace_con	323	172	323	2	0	0	0
u106	8	1	2_con	unspace	learn	3	unspace_con	learn_con	learn_unspace	learn_unspace_con	351	351	351	1	0	0	0
u106	9	1	2_con	unspace	learn	3	unspace_con	learn_con	learn_unspace	learn_unspace_con	389	227	389	2	0	0	0
u106	3	1	2_con	unspace	learn	3	unspace_con	learn_con	learn_unspace	learn_unspace_con	442	166	166	2	1	0	0
u107	2	1	2_con	unspace	learn	3	unspace_con	learn_con	learn_unspace	learn_unspace_con	196	196	196	1	0	0	0
u107	5	1	2_con	unspace	learn	3	unspace_con	learn_con	learn_unspace	learn_unspace_con	251	251	251	1	0	0	0
u107	7	1	2_con	unspace	learn	3	unspace_con	learn_con	learn_unspace	learn_unspace_con	328	328	328	1	0	0	0
u107	9	1	2_con	unspace	learn	3	unspace_con	learn_con	learn_unspace	learn_unspace_con	328	328	328	1	0	0	0
u107	1	1	2_con	unspace	learn	3	unspace_con	learn_con	learn_unspace	learn_unspace_con	347	347	347	1	0	0	0
u107	8	1	2_con	unspace	learn	3	unspace_con	learn_con	learn_unspace	learn_unspace_con	369	193	369	2	0	0	0
u107	4	1	2_con	unspace	learn	3	unspace_con	learn_con	learn_unspace	learn_unspace_con	466	466	466	1	0	0	0
u107	6	1	2_con	unspace	learn	3	unspace_con	learn_con	learn_unspace	learn_unspace_con	537	144	537	3	0	0	0
u107	10	1	2_con	unspace	learn	3	unspace_con	learn_con	learn_unspace	learn_unspace_con	801	350	350	2	0	1	0
u107	3	1	2_con	unspace	learn	3	unspace_con	learn_con	learn_unspace	learn_unspace_con	1466	214	214	3	1	1	0
u108	7	1	2_con	unspace	learn	3	unspace_con	learn_con	learn_unspace	learn_unspace_con	0	.	.	0	.	.	1
u108	2	1	2_con	unspace	learn	3	unspace_con	learn_con	learn_unspace	learn_unspace_con	245	245	245	1	0	0	0
u108	10	1	2_con	unspace	learn	3	unspace_con	learn_con	learn_unspace	learn_unspace_con	258	258	258	1	0	0	0
u108	9	1	2_con	unspace	learn	3	unspace_con	learn_con	learn_unspace	learn_unspace_con	271	271	271	1	0	0	0
u108	6	1	2_con	unspace	learn	3	unspace_con	learn_con	learn_unspace	learn_unspace_con	695	96	96	4	1	1	0
u108	5	1	2_con	unspace	learn	3	unspace_con	learn_con	learn_unspace	learn_unspace_con	759	217	217	3	1	1	0
u108	3	1	2_con	unspace	learn	3	unspace_con	learn_con	learn_unspace	learn_unspace_con	760	178	178	2	1	0	0
u108	8	1	2_con	unspace	learn	3	unspace_con	learn_con	learn_unspace	learn_unspace_con	861	303	303	3	1	0	0
u108	4	1	2_con	unspace	learn	3	unspace_con	learn_con	learn_unspace	learn_unspace_con	1012	237	718	5	0	0	0
u108	1	1	2_con	unspace	learn	3	unspace_con	learn_con	learn_unspace	learn_unspace_con	1031	279	279	3	0	0	0
u109	6	1	2_con	unspace	learn	3	unspace_con	learn_con	learn_unspace	learn_unspace_con	162	162	162	1	0	0	0
u109	2	1	2_con	unspace	learn	3	unspace_con	learn_con	learn_unspace	learn_unspace_con	190	190	190	1	0	0	0
u109	1	1	2_con	unspace	learn	3	unspace_con	learn_con	learn_unspace	learn_unspace_con	203	203	203	1	0	0	0
u109	8	1	2_con	unspace	learn	3	unspace_con	learn_con	learn_unspace	learn_unspace_con	240	240	240	1	0	0	0
u109	7	1	2_con	unspace	learn	3	unspace_con	learn_con	learn_unspace	learn_unspace_con	244	244	244	1	0	0	0
u109	5	1	2_con	unspace	learn	3	unspace_con	learn_con	learn_unspace	learn_unspace_con	292	292	292	1	0	0	0
u109	3	1	2_con	unspace	learn	3	unspace_con	learn_con	learn_unspace	learn_unspace_con	324	198	324	2	0	0	0
u109	9	1	2_con	unspace	learn	3	unspace_con	learn_con	learn_unspace	learn_unspace_con	478	309	478	2	0	0	0
u109	4	1	2_con	unspace	learn	3	unspace_con	learn_con	learn_unspace	learn_unspace_con	550	274	425	3	1	0	0
u109	10	1	2_con	unspace	learn	3	unspace_con	learn_con	learn_unspace	learn_unspace_con	553	310	553	2	0	0	0
u110	6	1	2_con	unspace	learn	3	unspace_con	learn_con	learn_unspace	learn_unspace_con	0	.	.	0	.	.	1
u110	9	1	2_con	unspace	learn	3	unspace_con	learn_con	learn_unspace	learn_unspace_con	156	156	156	1	0	0	0
u110	3	1	2_con	unspace	learn	3	unspace_con	learn_con	learn_unspace	learn_unspace_con	187	187	187	1	0	0	0
u110	8	1	2_con	unspace	learn	3	unspace_con	learn_con	learn_unspace	learn_unspace_con	216	216	216	1	0	0	0
u110	10	1	2_con	unspace	learn	3	unspace_con	learn_con	learn_unspace	learn_unspace_con	251	251	251	1	0	0	0
u110	5	1	2_con	unspace	learn	3	unspace_con	learn_con	learn_unspace	learn_unspace_con	320	320	320	1	1	0	1
u110	2	1	2_con	unspace	learn	3	unspace_con	learn_con	learn_unspace	learn_unspace_con	391	220	220	2	0	1	0
u110	4	1	2_con	unspace	learn	3	unspace_con	learn_con	learn_unspace	learn_unspace_con	403	183	403	2	0	0	0
u110	7	1	2_con	unspace	learn	3	unspace_con	learn_con	learn_unspace	learn_unspace_con	530	226	352	3	0	0	0
u110	1	1	2_con	unspace	learn	3	unspace_con	learn_con	learn_unspace	learn_unspace_con	764	85	85	4	0	2	0
u111	4	1	2_con	unspace	learn	3	unspace_con	learn_con	learn_unspace	learn_unspace_con	0	.	.	0	.	.	1
u111	7	1	2_con	unspace	learn	3	unspace_con	learn_con	learn_unspace	learn_unspace_con	0	.	.	0	.	.	1
u111	2	1	2_con	unspace	learn	3	unspace_con	learn_con	learn_unspace	learn_unspace_con	162	162	162	1	1	0	1
u111	3	1	2_con	unspace	learn	3	unspace_con	learn_con	learn_unspace	learn_unspace_con	173	173	173	1	0	0	0
u111	6	1	2_con	unspace	learn	3	unspace_con	learn_con	learn_unspace	learn_unspace_con	260	260	260	1	1	0	1
u111	5	1	2_con	unspace	learn	3	unspace_con	learn_con	learn_unspace	learn_unspace_con	350	182	350	2	0	0	0
u111	9	1	2_con	unspace	learn	3	unspace_con	learn_con	learn_unspace	learn_unspace_con	370	213	370	2	1	0	1
u111	1	1	2_con	unspace	learn	3	unspace_con	learn_con	learn_unspace	learn_unspace_con	480	204	204	3	1	0	0
u111	10	1	2_con	unspace	learn	3	unspace_con	learn_con	learn_unspace	learn_unspace_con	516	339	339	2	1	0	0
u111	8	1	2_con	unspace	learn	3	unspace_con	learn_con	learn_unspace	learn_unspace_con	687	255	687	2	0	0	0
u201	8	2	2_con	unspace	learn	3	unspace_con	learn_con	learn_unspace	learn_unspace_con	166	166	166	1	0	1	0
u201	3	2	2_con	unspace	learn	3	unspace_con	learn_con	learn_unspace	learn_unspace_con	174	174	174	1	0	0	0
u201	5	2	2_con	unspace	learn	3	unspace_con	learn_con	learn_unspace	learn_unspace_con	217	217	217	1	0	0	0
u201	7	2	2_con	unspace	learn	3	unspace_con	learn_con	learn_unspace	learn_unspace_con	236	236	236	1	0	0	0
u201	9	2	2_con	unspace	learn	3	unspace_con	learn_con	learn_unspace	learn_unspace_con	251	251	251	1	0	0	0
u201	2	2	2_con	unspace	learn	3	unspace_con	learn_con	learn_unspace	learn_unspace_con	269	269	269	1	0	0	0
u201	10	2	2_con	unspace	learn	3	unspace_con	learn_con	learn_unspace	learn_unspace_con	338	202	202	2	0	0	0
u201	4	2	2_con	unspace	learn	3	unspace_con	learn_con	learn_unspace	learn_unspace_con	348	348	348	1	0	0	0
u201	1	2	2_con	unspace	learn	3	unspace_con	learn_con	learn_unspace	learn_unspace_con	475	294	475	2	0	0	0
u201	6	2	2_con	unspace	learn	3	unspace_con	learn_con	learn_unspace	learn_unspace_con	510	250	250	2	0	1	0
u202	1	2	2_con	unspace	learn	3	unspace_con	learn_con	learn_unspace	learn_unspace_con	85	85	85	1	0	0	0
u202	5	2	2_con	unspace	learn	3	unspace_con	learn_con	learn_unspace	learn_unspace_con	124	124	124	1	0	0	0
u202	2	2	2_con	unspace	learn	3	unspace_con	learn_con	learn_unspace	learn_unspace_con	181	181	181	1	0	0	0
u202	3	2	2_con	unspace	learn	3	unspace_con	learn_con	learn_unspace	learn_unspace_con	181	181	181	1	0	0	0
u202	8	2	2_con	unspace	learn	3	unspace_con	learn_con	learn_unspace	learn_unspace_con	194	194	194	1	0	0	0
u202	7	2	2_con	unspace	learn	3	unspace_con	learn_con	learn_unspace	learn_unspace_con	239	239	239	1	0	0	0
u202	10	2	2_con	unspace	learn	3	unspace_con	learn_con	learn_unspace	learn_unspace_con	240	159	240	2	0	0	0
u202	9	2	2_con	unspace	learn	3	unspace_con	learn_con	learn_unspace	learn_unspace_con	251	251	251	1	0	0	0
u202	6	2	2_con	unspace	learn	3	unspace_con	learn_con	learn_unspace	learn_unspace_con	452	170	170	2	1	0	0
u202	4	2	2_con	unspace	learn	3	unspace_con	learn_con	learn_unspace	learn_unspace_con	623	217	435	3	1	0	0
u203	8	2	2_con	unspace	learn	3	unspace_con	learn_con	learn_unspace	learn_unspace_con	147	147	147	1	0	0	0
u203	6	2	2_con	unspace	learn	3	unspace_con	learn_con	learn_unspace	learn_unspace_con	171	171	171	1	0	0	0
u203	1	2	2_con	unspace	learn	3	unspace_con	learn_con	learn_unspace	learn_unspace_con	176	176	176	1	0	0	0
u203	3	2	2_con	unspace	learn	3	unspace_con	learn_con	learn_unspace	learn_unspace_con	219	219	219	1	0	0	0
u203	7	2	2_con	unspace	learn	3	unspace_con	learn_con	learn_unspace	learn_unspace_con	263	263	263	1	0	0	0
u203	9	2	2_con	unspace	learn	3	unspace_con	learn_con	learn_unspace	learn_unspace_con	278	278	278	1	0	0	0
u203	4	2	2_con	unspace	learn	3	unspace_con	learn_con	learn_unspace	learn_unspace_con	301	183	301	2	0	0	0
u203	5	2	2_con	unspace	learn	3	unspace_con	learn_con	learn_unspace	learn_unspace_con	334	334	334	1	0	0	0
u203	2	2	2_con	unspace	learn	3	unspace_con	learn_con	learn_unspace	learn_unspace_con	604	288	438	3	1	0	0
u203	10	2	2_con	unspace	learn	3	unspace_con	learn_con	learn_unspace	learn_unspace_con	736	277	277	3	1	0	0
u204	3	2	2_con	unspace	learn	3	unspace_con	learn_con	learn_unspace	learn_unspace_con	0	.	.	0	.	.	1
u204	8	2	2_con	unspace	learn	3	unspace_con	learn_con	learn_unspace	learn_unspace_con	201	201	201	1	0	1	0
u204	4	2	2_con	unspace	learn	3	unspace_con	learn_con	learn_unspace	learn_unspace_con	212	212	212	1	1	0	1
u204	1	2	2_con	unspace	learn	3	unspace_con	learn_con	learn_unspace	learn_unspace_con	261	261	261	1	0	0	0
u204	9	2	2_con	unspace	learn	3	unspace_con	learn_con	learn_unspace	learn_unspace_con	505	330	330	2	1	0	0
u204	5	2	2_con	unspace	learn	3	unspace_con	learn_con	learn_unspace	learn_unspace_con	507	507	507	1	1	0	1
u204	2	2	2_con	unspace	learn	3	unspace_con	learn_con	learn_unspace	learn_unspace_con	576	305	305	2	1	0	0
u204	7	2	2_con	unspace	learn	3	unspace_con	learn_con	learn_unspace	learn_unspace_con	710	252	486	3	1	0	0
u204	10	2	2_con	unspace	learn	3	unspace_con	learn_con	learn_unspace	learn_unspace_con	862	275	275	3	2	0	1
u204	6	2	2_con	unspace	learn	3	unspace_con	learn_con	learn_unspace	learn_unspace_con	1711	363	557	5	2	0	0
u205	6	2	2_con	unspace	learn	3	unspace_con	learn_con	learn_unspace	learn_unspace_con	187	187	187	1	0	0	0
u205	8	2	2_con	unspace	learn	3	unspace_con	learn_con	learn_unspace	learn_unspace_con	196	196	196	1	0	0	0
u205	9	2	2_con	unspace	learn	3	unspace_con	learn_con	learn_unspace	learn_unspace_con	211	211	211	1	0	0	0
u205	1	2	2_con	unspace	learn	3	unspace_con	learn_con	learn_unspace	learn_unspace_con	223	223	223	1	0	0	0
u205	7	2	2_con	unspace	learn	3	unspace_con	learn_con	learn_unspace	learn_unspace_con	227	227	227	1	0	0	0
u205	3	2	2_con	unspace	learn	3	unspace_con	learn_con	learn_unspace	learn_unspace_con	328	328	328	1	0	0	0
u205	4	2	2_con	unspace	learn	3	unspace_con	learn_con	learn_unspace	learn_unspace_con	390	223	223	2	0	0	0
u205	2	2	2_con	unspace	learn	3	unspace_con	learn_con	learn_unspace	learn_unspace_con	521	157	157	2	0	1	0
u205	10	2	2_con	unspace	learn	3	unspace_con	learn_con	learn_unspace	learn_unspace_con	595	306	306	2	1	0	0
u205	5	2	2_con	unspace	learn	3	unspace_con	learn_con	learn_unspace	learn_unspace_con	726	356	356	2	1	0	0
u206	6	2	2_con	unspace	learn	3	unspace_con	learn_con	learn_unspace	learn_unspace_con	130	130	130	1	0	0	0
u206	5	2	2_con	unspace	learn	3	unspace_con	learn_con	learn_unspace	learn_unspace_con	174	174	174	1	0	0	0
u206	8	2	2_con	unspace	learn	3	unspace_con	learn_con	learn_unspace	learn_unspace_con	177	177	177	1	0	0	0
u206	1	2	2_con	unspace	learn	3	unspace_con	learn_con	learn_unspace	learn_unspace_con	215	215	215	1	0	0	0
u206	3	2	2_con	unspace	learn	3	unspace_con	learn_con	learn_unspace	learn_unspace_con	238	97	238	2	0	0	0
u206	9	2	2_con	unspace	learn	3	unspace_con	learn_con	learn_unspace	learn_unspace_con	245	245	245	1	0	0	0
u206	4	2	2_con	unspace	learn	3	unspace_con	learn_con	learn_unspace	learn_unspace_con	247	247	247	1	0	0	0
u206	2	2	2_con	unspace	learn	3	unspace_con	learn_con	learn_unspace	learn_unspace_con	288	288	288	1	0	0	0
u206	7	2	2_con	unspace	learn	3	unspace_con	learn_con	learn_unspace	learn_unspace_con	343	343	343	1	0	0	0
u206	10	2	2_con	unspace	learn	3	unspace_con	learn_con	learn_unspace	learn_unspace_con	708	265	265	2	1	0	0
u207	1	2	2_con	unspace	learn	3	unspace_con	learn_con	learn_unspace	learn_unspace_con	286	286	286	1	0	0	0
u207	7	2	2_con	unspace	learn	3	unspace_con	learn_con	learn_unspace	learn_unspace_con	318	318	318	1	0	0	0
u207	9	2	2_con	unspace	learn	3	unspace_con	learn_con	learn_unspace	learn_unspace_con	338	338	338	1	0	0	0
u207	6	2	2_con	unspace	learn	3	unspace_con	learn_con	learn_unspace	learn_unspace_con	378	183	183	2	1	0	0
u207	4	2	2_con	unspace	learn	3	unspace_con	learn_con	learn_unspace	learn_unspace_con	511	217	217	2	1	0	0
u207	3	2	2_con	unspace	learn	3	unspace_con	learn_con	learn_unspace	learn_unspace_con	545	243	243	3	0	0	0
u207	2	2	2_con	unspace	learn	3	unspace_con	learn_con	learn_unspace	learn_unspace_con	860	335	335	3	0	0	0
u207	5	2	2_con	unspace	learn	3	unspace_con	learn_con	learn_unspace	learn_unspace_con	1013	332	620	3	1	0	0
u207	8	2	2_con	unspace	learn	3	unspace_con	learn_con	learn_unspace	learn_unspace_con	1024	215	215	3	0	0	0
u207	10	2	2_con	unspace	learn	3	unspace_con	learn_con	learn_unspace	learn_unspace_con	1246	415	651	4	0	0	0
u208	1	2	2_con	unspace	learn	3	unspace_con	learn_con	learn_unspace	learn_unspace_con	0	.	.	0	.	.	1
u208	9	2	2_con	unspace	learn	3	unspace_con	learn_con	learn_unspace	learn_unspace_con	0	.	.	0	.	.	1
u208	10	2	2_con	unspace	learn	3	unspace_con	learn_con	learn_unspace	learn_unspace_con	0	.	.	0	.	.	1
u208	8	2	2_con	unspace	learn	3	unspace_con	learn_con	learn_unspace	learn_unspace_con	84	84	84	1	0	0	0
u208	4	2	2_con	unspace	learn	3	unspace_con	learn_con	learn_unspace	learn_unspace_con	126	126	126	1	0	0	0
u208	5	2	2_con	unspace	learn	3	unspace_con	learn_con	learn_unspace	learn_unspace_con	183	183	183	1	0	0	0
u208	7	2	2_con	unspace	learn	3	unspace_con	learn_con	learn_unspace	learn_unspace_con	203	203	203	1	0	0	0
u208	3	2	2_con	unspace	learn	3	unspace_con	learn_con	learn_unspace	learn_unspace_con	230	230	230	1	0	0	0
u208	2	2	2_con	unspace	learn	3	unspace_con	learn_con	learn_unspace	learn_unspace_con	310	310	310	1	0	0	0
u208	6	2	2_con	unspace	learn	3	unspace_con	learn_con	learn_unspace	learn_unspace_con	952	333	952	3	0	0	0
u209	8	2	2_con	unspace	learn	3	unspace_con	learn_con	learn_unspace	learn_unspace_con	107	107	107	1	0	0	0
u209	6	2	2_con	unspace	learn	3	unspace_con	learn_con	learn_unspace	learn_unspace_con	199	199	199	1	0	0	0
u209	7	2	2_con	unspace	learn	3	unspace_con	learn_con	learn_unspace	learn_unspace_con	233	233	233	1	0	0	0
u209	4	2	2_con	unspace	learn	3	unspace_con	learn_con	learn_unspace	learn_unspace_con	273	273	273	1	0	0	0
u209	2	2	2_con	unspace	learn	3	unspace_con	learn_con	learn_unspace	learn_unspace_con	280	280	280	1	0	0	0
u209	5	2	2_con	unspace	learn	3	unspace_con	learn_con	learn_unspace	learn_unspace_con	288	288	288	1	0	0	0
u209	9	2	2_con	unspace	learn	3	unspace_con	learn_con	learn_unspace	learn_unspace_con	566	136	136	2	0	0	0
u209	1	2	2_con	unspace	learn	3	unspace_con	learn_con	learn_unspace	learn_unspace_con	588	206	206	2	0	1	0
u209	3	2	2_con	unspace	learn	3	unspace_con	learn_con	learn_unspace	learn_unspace_con	932	241	432	3	1	0	0
u209	10	2	2_con	unspace	learn	3	unspace_con	learn_con	learn_unspace	learn_unspace_con	1037	191	191	3	1	0	0
u210	5	2	2_con	unspace	learn	3	unspace_con	learn_con	learn_unspace	learn_unspace_con	140	140	140	1	0	0	0
u210	8	2	2_con	unspace	learn	3	unspace_con	learn_con	learn_unspace	learn_unspace_con	240	92	240	2	0	0	0
u210	3	2	2_con	unspace	learn	3	unspace_con	learn_con	learn_unspace	learn_unspace_con	258	258	258	1	0	0	0
u210	7	2	2_con	unspace	learn	3	unspace_con	learn_con	learn_unspace	learn_unspace_con	406	134	134	2	0	1	0
u210	4	2	2_con	unspace	learn	3	unspace_con	learn_con	learn_unspace	learn_unspace_con	460	215	460	2	0	0	0
u210	1	2	2_con	unspace	learn	3	unspace_con	learn_con	learn_unspace	learn_unspace_con	549	283	549	2	0	0	0
u210	10	2	2_con	unspace	learn	3	unspace_con	learn_con	learn_unspace	learn_unspace_con	685	243	243	2	0	0	0
u210	9	2	2_con	unspace	learn	3	unspace_con	learn_con	learn_unspace	learn_unspace_con	796	301	796	3	0	0	0
u210	6	2	2_con	unspace	learn	3	unspace_con	learn_con	learn_unspace	learn_unspace_con	945	239	467	4	1	0	0
u210	2	2	2_con	unspace	learn	3	unspace_con	learn_con	learn_unspace	learn_unspace_con	1286	282	754	4	1	0	0
u302	4	3	2_con	unspace	learn	3	unspace_con	learn_con	learn_unspace	learn_unspace_con	0	.	.	0	.	.	1
u302	5	3	2_con	unspace	learn	3	unspace_con	learn_con	learn_unspace	learn_unspace_con	0	.	.	0	.	.	1
u302	7	3	2_con	unspace	learn	3	unspace_con	learn_con	learn_unspace	learn_unspace_con	0	.	.	0	.	.	1
u302	2	3	2_con	unspace	learn	3	unspace_con	learn_con	learn_unspace	learn_unspace_con	173	173	173	1	0	1	0
u302	8	3	2_con	unspace	learn	3	unspace_con	learn_con	learn_unspace	learn_unspace_con	237	237	237	1	0	0	0
u302	3	3	2_con	unspace	learn	3	unspace_con	learn_con	learn_unspace	learn_unspace_con	271	271	271	1	0	0	0
u302	10	3	2_con	unspace	learn	3	unspace_con	learn_con	learn_unspace	learn_unspace_con	400	223	400	2	0	0	0
u302	6	3	2_con	unspace	learn	3	unspace_con	learn_con	learn_unspace	learn_unspace_con	511	169	169	3	1	1	0
u302	9	3	2_con	unspace	learn	3	unspace_con	learn_con	learn_unspace	learn_unspace_con	584	220	220	2	1	0	0
u302	1	3	2_con	unspace	learn	3	unspace_con	learn_con	learn_unspace	learn_unspace_con	702	189	702	3	0	0	0
u303	4	3	2_con	unspace	learn	3	unspace_con	learn_con	learn_unspace	learn_unspace_con	81	81	81	1	0	0	0
u303	3	3	2_con	unspace	learn	3	unspace_con	learn_con	learn_unspace	learn_unspace_con	98	98	98	1	0	0	0
u303	8	3	2_con	unspace	learn	3	unspace_con	learn_con	learn_unspace	learn_unspace_con	118	118	118	1	0	1	0
u303	7	3	2_con	unspace	learn	3	unspace_con	learn_con	learn_unspace	learn_unspace_con	159	159	159	1	1	0	1
u303	9	3	2_con	unspace	learn	3	unspace_con	learn_con	learn_unspace	learn_unspace_con	191	108	191	2	0	0	0
u303	10	3	2_con	unspace	learn	3	unspace_con	learn_con	learn_unspace	learn_unspace_con	255	154	255	2	0	0	0
u303	5	3	2_con	unspace	learn	3	unspace_con	learn_con	learn_unspace	learn_unspace_con	657	106	106	3	0	1	0
u303	6	3	2_con	unspace	learn	3	unspace_con	learn_con	learn_unspace	learn_unspace_con	865	104	104	4	0	0	1
u303	2	3	2_con	unspace	learn	3	unspace_con	learn_con	learn_unspace	learn_unspace_con	1058	662	662	3	1	0	0
u303	1	3	2_con	unspace	learn	3	unspace_con	learn_con	learn_unspace	learn_unspace_con	1268	258	258	4	1	0	0
u304	8	3	2_con	unspace	learn	3	unspace_con	learn_con	learn_unspace	learn_unspace_con	118	118	118	1	0	1	0
u304	1	3	2_con	unspace	learn	3	unspace_con	learn_con	learn_unspace	learn_unspace_con	121	121	121	1	0	0	0
u304	5	3	2_con	unspace	learn	3	unspace_con	learn_con	learn_unspace	learn_unspace_con	282	282	282	1	0	0	0
u304	7	3	2_con	unspace	learn	3	unspace_con	learn_con	learn_unspace	learn_unspace_con	430	223	430	2	0	0	0
u304	6	3	2_con	unspace	learn	3	unspace_con	learn_con	learn_unspace	learn_unspace_con	607	162	162	3	1	1	0
u304	4	3	2_con	unspace	learn	3	unspace_con	learn_con	learn_unspace	learn_unspace_con	640	191	487	3	1	0	0
u304	3	3	2_con	unspace	learn	3	unspace_con	learn_con	learn_unspace	learn_unspace_con	774	240	240	3	1	0	0
u304	10	3	2_con	unspace	learn	3	unspace_con	learn_con	learn_unspace	learn_unspace_con	912	416	912	2	0	0	0
u304	9	3	2_con	unspace	learn	3	unspace_con	learn_con	learn_unspace	learn_unspace_con	1130	148	1130	3	0	1	0
u304	2	3	2_con	unspace	learn	3	unspace_con	learn_con	learn_unspace	learn_unspace_con	1147	452	759	4	0	0	0
u305	7	3	2_con	unspace	learn	3	unspace_con	learn_con	learn_unspace	learn_unspace_con	130	130	130	1	0	0	0
u305	10	3	2_con	unspace	learn	3	unspace_con	learn_con	learn_unspace	learn_unspace_con	278	278	278	1	0	0	0
u305	5	3	2_con	unspace	learn	3	unspace_con	learn_con	learn_unspace	learn_unspace_con	290	290	290	1	0	0	0
u305	2	3	2_con	unspace	learn	3	unspace_con	learn_con	learn_unspace	learn_unspace_con	333	333	333	1	0	0	0
u305	1	3	2_con	unspace	learn	3	unspace_con	learn_con	learn_unspace	learn_unspace_con	343	343	343	1	0	1	0
u305	6	3	2_con	unspace	learn	3	unspace_con	learn_con	learn_unspace	learn_unspace_con	415	153	415	2	0	0	0
u305	8	3	2_con	unspace	learn	3	unspace_con	learn_con	learn_unspace	learn_unspace_con	444	274	444	2	0	1	0
u305	9	3	2_con	unspace	learn	3	unspace_con	learn_con	learn_unspace	learn_unspace_con	491	491	491	1	0	0	0
u305	4	3	2_con	unspace	learn	3	unspace_con	learn_con	learn_unspace	learn_unspace_con	791	361	361	4	0	1	0
u305	3	3	2_con	unspace	learn	3	unspace_con	learn_con	learn_unspace	learn_unspace_con	1121	262	525	3	1	0	0
u306	10	3	2_con	unspace	learn	3	unspace_con	learn_con	learn_unspace	learn_unspace_con	219	219	219	1	0	0	0
u306	5	3	2_con	unspace	learn	3	unspace_con	learn_con	learn_unspace	learn_unspace_con	261	261	261	1	0	0	0
u306	2	3	2_con	unspace	learn	3	unspace_con	learn_con	learn_unspace	learn_unspace_con	500	229	500	2	0	0	0
u306	4	3	2_con	unspace	learn	3	unspace_con	learn_con	learn_unspace	learn_unspace_con	635	193	193	3	1	0	0
u306	1	3	2_con	unspace	learn	3	unspace_con	learn_con	learn_unspace	learn_unspace_con	853	308	308	3	0	0	0
u306	8	3	2_con	unspace	learn	3	unspace_con	learn_con	learn_unspace	learn_unspace_con	895	206	206	3	0	0	0
u306	6	3	2_con	unspace	learn	3	unspace_con	learn_con	learn_unspace	learn_unspace_con	903	605	605	2	0	0	0
u306	3	3	2_con	unspace	learn	3	unspace_con	learn_con	learn_unspace	learn_unspace_con	1328	220	220	6	1	0	0
u306	7	3	2_con	unspace	learn	3	unspace_con	learn_con	learn_unspace	learn_unspace_con	1376	223	739	5	0	0	0
u306	9	3	2_con	unspace	learn	3	unspace_con	learn_con	learn_unspace	learn_unspace_con	4053	261	261	14	0	5	0
u307	8	3	2_con	unspace	learn	3	unspace_con	learn_con	learn_unspace	learn_unspace_con	362	224	224	2	0	1	0
u307	2	3	2_con	unspace	learn	3	unspace_con	learn_con	learn_unspace	learn_unspace_con	364	125	125	2	0	1	0
u307	7	3	2_con	unspace	learn	3	unspace_con	learn_con	learn_unspace	learn_unspace_con	566	365	566	2	0	0	0
u307	3	3	2_con	unspace	learn	3	unspace_con	learn_con	learn_unspace	learn_unspace_con	593	285	593	3	0	0	0
u307	6	3	2_con	unspace	learn	3	unspace_con	learn_con	learn_unspace	learn_unspace_con	690	413	516	3	1	0	0
u307	9	3	2_con	unspace	learn	3	unspace_con	learn_con	learn_unspace	learn_unspace_con	730	396	730	2	0	1	0
u307	10	3	2_con	unspace	learn	3	unspace_con	learn_con	learn_unspace	learn_unspace_con	764	220	492	3	0	0	0
u307	5	3	2_con	unspace	learn	3	unspace_con	learn_con	learn_unspace	learn_unspace_con	799	113	113	4	1	1	0
u307	1	3	2_con	unspace	learn	3	unspace_con	learn_con	learn_unspace	learn_unspace_con	940	304	809	4	0	0	0
u307	4	3	2_con	unspace	learn	3	unspace_con	learn_con	learn_unspace	learn_unspace_con	1241	243	419	5	1	1	0
u308	1	3	2_con	unspace	learn	3	unspace_con	learn_con	learn_unspace	learn_unspace_con	123	123	123	1	0	0	0
u308	5	3	2_con	unspace	learn	3	unspace_con	learn_con	learn_unspace	learn_unspace_con	155	155	155	1	0	0	0
u308	6	3	2_con	unspace	learn	3	unspace_con	learn_con	learn_unspace	learn_unspace_con	429	278	278	2	1	0	0
u308	3	3	2_con	unspace	learn	3	unspace_con	learn_con	learn_unspace	learn_unspace_con	472	271	271	2	0	1	0
u308	8	3	2_con	unspace	learn	3	unspace_con	learn_con	learn_unspace	learn_unspace_con	548	146	146	3	1	0	0
u308	10	3	2_con	unspace	learn	3	unspace_con	learn_con	learn_unspace	learn_unspace_con	641	200	372	3	1	0	0
u308	9	3	2_con	unspace	learn	3	unspace_con	learn_con	learn_unspace	learn_unspace_con	645	510	645	2	0	0	0
u308	2	3	2_con	unspace	learn	3	unspace_con	learn_con	learn_unspace	learn_unspace_con	809	169	370	4	0	0	0
u308	4	3	2_con	unspace	learn	3	unspace_con	learn_con	learn_unspace	learn_unspace_con	838	139	375	5	1	1	0
u308	7	3	2_con	unspace	learn	3	unspace_con	learn_con	learn_unspace	learn_unspace_con	920	172	415	5	1	0	0
u309	1	3	2_con	unspace	learn	3	unspace_con	learn_con	learn_unspace	learn_unspace_con	268	268	268	1	0	1	0
u309	6	3	2_con	unspace	learn	3	unspace_con	learn_con	learn_unspace	learn_unspace_con	628	163	163	3	2	0	0
u309	7	3	2_con	unspace	learn	3	unspace_con	learn_con	learn_unspace	learn_unspace_con	706	198	198	3	2	0	0
u309	5	3	2_con	unspace	learn	3	unspace_con	learn_con	learn_unspace	learn_unspace_con	711	318	318	3	1	0	0
u309	4	3	2_con	unspace	learn	3	unspace_con	learn_con	learn_unspace	learn_unspace_con	740	416	416	2	0	1	0
u309	10	3	2_con	unspace	learn	3	unspace_con	learn_con	learn_unspace	learn_unspace_con	790	411	411	2	1	1	0
u309	3	3	2_con	unspace	learn	3	unspace_con	learn_con	learn_unspace	learn_unspace_con	852	90	90	3	1	0	0
u309	2	3	2_con	unspace	learn	3	unspace_con	learn_con	learn_unspace	learn_unspace_con	856	241	241	3	1	0	0
u309	8	3	2_con	unspace	learn	3	unspace_con	learn_con	learn_unspace	learn_unspace_con	862	363	363	3	1	0	0
u309	9	3	2_con	unspace	learn	3	unspace_con	learn_con	learn_unspace	learn_unspace_con	1004	287	1004	3	0	1	0
u310	1	3	2_con	unspace	learn	3	unspace_con	learn_con	learn_unspace	learn_unspace_con	162	162	162	1	0	0	0
u310	7	3	2_con	unspace	learn	3	unspace_con	learn_con	learn_unspace	learn_unspace_con	278	278	278	1	0	0	0
u310	6	3	2_con	unspace	learn	3	unspace_con	learn_con	learn_unspace	learn_unspace_con	364	364	364	1	0	0	0
u310	2	3	2_con	unspace	learn	3	unspace_con	learn_con	learn_unspace	learn_unspace_con	533	242	242	2	1	0	0
u310	10	3	2_con	unspace	learn	3	unspace_con	learn_con	learn_unspace	learn_unspace_con	684	362	596	3	0	0	0
u310	3	3	2_con	unspace	learn	3	unspace_con	learn_con	learn_unspace	learn_unspace_con	746	260	260	2	0	0	0
u310	5	3	2_con	unspace	learn	3	unspace_con	learn_con	learn_unspace	learn_unspace_con	833	178	178	2	1	0	0
u310	4	3	2_con	unspace	learn	3	unspace_con	learn_con	learn_unspace	learn_unspace_con	918	373	918	3	0	0	0
u310	8	3	2_con	unspace	learn	3	unspace_con	learn_con	learn_unspace	learn_unspace_con	1246	302	621	3	0	1	0
u310	9	3	2_con	unspace	learn	3	unspace_con	learn_con	learn_unspace	learn_unspace_con	1314	168	168	4	0	3	0
u311	3	3	2_con	unspace	learn	3	unspace_con	learn_con	learn_unspace	learn_unspace_con	0	.	.	0	.	.	1
u311	1	3	2_con	unspace	learn	3	unspace_con	learn_con	learn_unspace	learn_unspace_con	130	130	130	1	0	0	0
u311	5	3	2_con	unspace	learn	3	unspace_con	learn_con	learn_unspace	learn_unspace_con	295	295	295	1	0	0	0
u311	6	3	2_con	unspace	learn	3	unspace_con	learn_con	learn_unspace	learn_unspace_con	326	326	326	1	0	0	1
u311	2	3	2_con	unspace	learn	3	unspace_con	learn_con	learn_unspace	learn_unspace_con	399	228	399	2	0	0	0
u311	7	3	2_con	unspace	learn	3	unspace_con	learn_con	learn_unspace	learn_unspace_con	508	322	508	2	0	0	0
u311	4	3	2_con	unspace	learn	3	unspace_con	learn_con	learn_unspace	learn_unspace_con	594	357	357	2	1	0	0
u311	9	3	2_con	unspace	learn	3	unspace_con	learn_con	learn_unspace	learn_unspace_con	741	304	304	3	1	0	0
u311	10	3	2_con	unspace	learn	3	unspace_con	learn_con	learn_unspace	learn_unspace_con	1780	186	502	7	2	0	0
s101	1	1	2_con	space	test	4	space_con	test_con	test_space	test_space_con	883	434	434	3	1	0	0
s101	2	1	2_con	space	test	4	space_con	test_con	test_space	test_space_con	282	282	282	1	0	0	0
s101	3	1	2_con	space	test	4	space_con	test_con	test_space	test_space_con	1377	462	462	3	1	0	0
s101	4	1	2_con	space	test	4	space_con	test_con	test_space	test_space_con	1125	148	148	4	2	1	0
s101	5	1	2_con	space	test	4	space_con	test_con	test_space	test_space_con	235	235	235	1	0	0	0
s101	6	1	2_con	space	test	4	space_con	test_con	test_space	test_space_con	1506	176	1003	5	1	0	0
s101	7	1	2_con	space	test	4	space_con	test_con	test_space	test_space_con	719	719	719	1	0	0	0
s101	8	1	2_con	space	test	4	space_con	test_con	test_space	test_space_con	403	223	403	2	0	0	0
s101	9	1	2_con	space	test	4	space_con	test_con	test_space	test_space_con	1346	665	1346	2	0	0	0
s101	10	1	2_con	space	test	4	space_con	test_con	test_space	test_space_con	883	217	217	3	1	0	0
s102	1	1	2_con	space	test	4	space_con	test_con	test_space	test_space_con	631	136	136	4	1	3	0
s102	2	1	2_con	space	test	4	space_con	test_con	test_space	test_space_con	734	178	734	3	0	0	0
s102	3	1	2_con	space	test	4	space_con	test_con	test_space	test_space_con	392	176	392	2	0	0	0
s102	4	1	2_con	space	test	4	space_con	test_con	test_space	test_space_con	690	130	508	3	1	0	0
s102	5	1	2_con	space	test	4	space_con	test_con	test_space	test_space_con	1660	386	386	6	3	0	0
s102	6	1	2_con	space	test	4	space_con	test_con	test_space	test_space_con	85	85	85	1	0	0	0
s102	7	1	2_con	space	test	4	space_con	test_con	test_space	test_space_con	485	157	362	3	1	0	0
s102	8	1	2_con	space	test	4	space_con	test_con	test_space	test_space_con	354	354	354	1	0	0	0
s102	9	1	2_con	space	test	4	space_con	test_con	test_space	test_space_con	582	582	582	1	0	0	0
s102	10	1	2_con	space	test	4	space_con	test_con	test_space	test_space_con	416	129	129	2	1	0	0
s104	1	1	2_con	space	test	4	space_con	test_con	test_space	test_space_con	1012	338	338	3	1	0	0
s104	2	1	2_con	space	test	4	space_con	test_con	test_space	test_space_con	635	238	238	3	1	0	0
s104	3	1	2_con	space	test	4	space_con	test_con	test_space	test_space_con	284	284	284	1	0	0	0
s104	4	1	2_con	space	test	4	space_con	test_con	test_space	test_space_con	991	233	440	4	1	0	0
s104	5	1	2_con	space	test	4	space_con	test_con	test_space	test_space_con	391	391	391	1	0	0	0
s104	6	1	2_con	space	test	4	space_con	test_con	test_space	test_space_con	624	220	220	3	1	0	0
s104	7	1	2_con	space	test	4	space_con	test_con	test_space	test_space_con	694	308	518	3	0	0	0
s104	8	1	2_con	space	test	4	space_con	test_con	test_space	test_space_con	365	365	365	1	0	0	0
s104	9	1	2_con	space	test	4	space_con	test_con	test_space	test_space_con	460	246	460	2	0	0	0
s104	10	1	2_con	space	test	4	space_con	test_con	test_space	test_space_con	625	625	625	1	0	0	0
s105	1	1	2_con	space	test	4	space_con	test_con	test_space	test_space_con	555	283	283	2	0	0	0
s105	2	1	2_con	space	test	4	space_con	test_con	test_space	test_space_con	941	330	330	3	1	0	0
s105	3	1	2_con	space	test	4	space_con	test_con	test_space	test_space_con	1233	267	939	5	0	0	0
s105	4	1	2_con	space	test	4	space_con	test_con	test_space	test_space_con	387	176	387	2	0	0	0
s105	5	1	2_con	space	test	4	space_con	test_con	test_space	test_space_con	494	104	104	2	0	1	0
s105	6	1	2_con	space	test	4	space_con	test_con	test_space	test_space_con	739	267	267	2	1	0	0
s105	7	1	2_con	space	test	4	space_con	test_con	test_space	test_space_con	301	301	301	1	0	0	0
s105	8	1	2_con	space	test	4	space_con	test_con	test_space	test_space_con	453	453	453	1	0	0	0
s105	9	1	2_con	space	test	4	space_con	test_con	test_space	test_space_con	206	206	206	1	0	0	0
s105	10	1	2_con	space	test	4	space_con	test_con	test_space	test_space_con	826	490	490	2	0	0	0
s106	1	1	2_con	space	test	4	space_con	test_con	test_space	test_space_con	521	343	343	2	1	0	0
s106	2	1	2_con	space	test	4	space_con	test_con	test_space	test_space_con	1828	340	1241	7	1	0	0
s106	3	1	2_con	space	test	4	space_con	test_con	test_space	test_space_con	1630	210	210	3	2	0	0
s106	4	1	2_con	space	test	4	space_con	test_con	test_space	test_space_con	1354	231	231	4	1	1	0
s106	5	1	2_con	space	test	4	space_con	test_con	test_space	test_space_con	386	197	197	2	0	1	0
s106	6	1	2_con	space	test	4	space_con	test_con	test_space	test_space_con	766	279	279	3	2	0	0
s106	7	1	2_con	space	test	4	space_con	test_con	test_space	test_space_con	723	203	448	3	1	0	0
s106	8	1	2_con	space	test	4	space_con	test_con	test_space	test_space_con	1064	224	224	3	1	1	0
s106	9	1	2_con	space	test	4	space_con	test_con	test_space	test_space_con	653	393	527	3	1	0	0
s106	10	1	2_con	space	test	4	space_con	test_con	test_space	test_space_con	884	315	616	3	1	0	0
s107	1	1	2_con	space	test	4	space_con	test_con	test_space	test_space_con	259	259	259	1	0	0	0
s107	2	1	2_con	space	test	4	space_con	test_con	test_space	test_space_con	1219	229	827	4	1	0	0
s107	3	1	2_con	space	test	4	space_con	test_con	test_space	test_space_con	728	333	333	2	1	0	0
s107	4	1	2_con	space	test	4	space_con	test_con	test_space	test_space_con	1284	389	389	4	1	1	0
s107	5	1	2_con	space	test	4	space_con	test_con	test_space	test_space_con	592	204	204	2	0	1	0
s107	6	1	2_con	space	test	4	space_con	test_con	test_space	test_space_con	222	222	222	1	0	0	0
s107	7	1	2_con	space	test	4	space_con	test_con	test_space	test_space_con	415	415	415	1	1	0	1
s107	8	1	2_con	space	test	4	space_con	test_con	test_space	test_space_con	785	356	785	2	0	0	0
s107	9	1	2_con	space	test	4	space_con	test_con	test_space	test_space_con	1019	289	289	4	1	1	0
s107	10	1	2_con	space	test	4	space_con	test_con	test_space	test_space_con	574	574	574	1	1	0	1
s108	1	1	2_con	space	test	4	space_con	test_con	test_space	test_space_con	303	303	303	1	0	0	0
s108	2	1	2_con	space	test	4	space_con	test_con	test_space	test_space_con	694	694	694	1	0	1	0
s108	3	1	2_con	space	test	4	space_con	test_con	test_space	test_space_con	1021	325	1021	4	0	0	0
s108	4	1	2_con	space	test	4	space_con	test_con	test_space	test_space_con	827	271	271	3	0	1	0
s108	5	1	2_con	space	test	4	space_con	test_con	test_space	test_space_con	283	283	283	1	0	1	0
s108	6	1	2_con	space	test	4	space_con	test_con	test_space	test_space_con	489	288	489	2	0	0	0
s108	7	1	2_con	space	test	4	space_con	test_con	test_space	test_space_con	626	211	389	3	0	1	0
s108	8	1	2_con	space	test	4	space_con	test_con	test_space	test_space_con	277	277	277	1	0	0	0
s108	9	1	2_con	space	test	4	space_con	test_con	test_space	test_space_con	205	205	205	1	0	0	0
s108	10	1	2_con	space	test	4	space_con	test_con	test_space	test_space_con	756	268	268	3	1	0	0
s109	1	1	2_con	space	test	4	space_con	test_con	test_space	test_space_con	439	299	299	2	1	0	0
s109	2	1	2_con	space	test	4	space_con	test_con	test_space	test_space_con	480	197	480	2	0	0	0
s109	3	1	2_con	space	test	4	space_con	test_con	test_space	test_space_con	572	388	572	2	0	0	0
s109	4	1	2_con	space	test	4	space_con	test_con	test_space	test_space_con	922	207	207	4	0	1	0
s109	5	1	2_con	space	test	4	space_con	test_con	test_space	test_space_con	919	333	333	4	1	0	0
s109	6	1	2_con	space	test	4	space_con	test_con	test_space	test_space_con	781	243	243	2	1	0	0
s109	7	1	2_con	space	test	4	space_con	test_con	test_space	test_space_con	670	375	670	2	0	0	0
s109	8	1	2_con	space	test	4	space_con	test_con	test_space	test_space_con	1309	290	1309	4	0	0	0
s109	9	1	2_con	space	test	4	space_con	test_con	test_space	test_space_con	258	258	258	1	0	0	0
s109	10	1	2_con	space	test	4	space_con	test_con	test_space	test_space_con	1128	104	327	5	2	0	0
s110	1	1	2_con	space	test	4	space_con	test_con	test_space	test_space_con	711	407	407	2	0	0	1
s110	2	1	2_con	space	test	4	space_con	test_con	test_space	test_space_con	780	128	352	3	0	0	0
s110	3	1	2_con	space	test	4	space_con	test_con	test_space	test_space_con	419	222	419	2	0	0	0
s110	4	1	2_con	space	test	4	space_con	test_con	test_space	test_space_con	1327	125	279	6	0	0	0
s110	5	1	2_con	space	test	4	space_con	test_con	test_space	test_space_con	478	478	478	1	0	0	0
s110	6	1	2_con	space	test	4	space_con	test_con	test_space	test_space_con	900	160	365	4	2	0	0
s110	7	1	2_con	space	test	4	space_con	test_con	test_space	test_space_con	605	343	343	2	0	0	0
s110	8	1	2_con	space	test	4	space_con	test_con	test_space	test_space_con	621	621	621	1	0	0	0
s110	9	1	2_con	space	test	4	space_con	test_con	test_space	test_space_con	245	245	245	1	0	0	0
s110	10	1	2_con	space	test	4	space_con	test_con	test_space	test_space_con	192	90	192	2	0	0	0
s112	1	1	2_con	space	test	4	space_con	test_con	test_space	test_space_con	336	336	336	1	0	0	0
s112	2	1	2_con	space	test	4	space_con	test_con	test_space	test_space_con	480	241	480	2	0	0	0
s112	3	1	2_con	space	test	4	space_con	test_con	test_space	test_space_con	476	270	270	2	1	0	0
s112	4	1	2_con	space	test	4	space_con	test_con	test_space	test_space_con	841	248	248	3	2	0	0
s112	5	1	2_con	space	test	4	space_con	test_con	test_space	test_space_con	1040	220	220	4	0	3	0
s112	6	1	2_con	space	test	4	space_con	test_con	test_space	test_space_con	827	227	227	3	1	0	0
s112	7	1	2_con	space	test	4	space_con	test_con	test_space	test_space_con	234	234	234	1	1	0	1
s112	8	1	2_con	space	test	4	space_con	test_con	test_space	test_space_con	489	283	489	2	0	0	0
s112	9	1	2_con	space	test	4	space_con	test_con	test_space	test_space_con	265	265	265	1	1	0	1
s112	10	1	2_con	space	test	4	space_con	test_con	test_space	test_space_con	282	282	282	1	0	0	0
s201	1	2	2_con	space	test	4	space_con	test_con	test_space	test_space_con	1037	279	279	3	0	0	0
s201	2	2	2_con	space	test	4	space_con	test_con	test_space	test_space_con	683	337	337	2	0	0	0
s201	3	2	2_con	space	test	4	space_con	test_con	test_space	test_space_con	1219	203	203	4	0	0	0
s201	4	2	2_con	space	test	4	space_con	test_con	test_space	test_space_con	1389	452	452	6	1	1	0
s201	5	2	2_con	space	test	4	space_con	test_con	test_space	test_space_con	2610	335	335	8	2	0	0
s201	6	2	2_con	space	test	4	space_con	test_con	test_space	test_space_con	271	271	271	1	0	0	0
s201	7	2	2_con	space	test	4	space_con	test_con	test_space	test_space_con	1138	223	223	3	2	0	0
s201	8	2	2_con	space	test	4	space_con	test_con	test_space	test_space_con	1162	350	553	3	0	0	0
s201	9	2	2_con	space	test	4	space_con	test_con	test_space	test_space_con	1220	216	216	5	2	0	0
s201	10	2	2_con	space	test	4	space_con	test_con	test_space	test_space_con	976	243	243	3	1	0	0
s202	1	2	2_con	space	test	4	space_con	test_con	test_space	test_space_con	798	240	455	3	1	0	0
s202	2	2	2_con	space	test	4	space_con	test_con	test_space	test_space_con	756	300	300	2	1	0	0
s202	3	2	2_con	space	test	4	space_con	test_con	test_space	test_space_con	863	440	662	3	1	0	0
s202	4	2	2_con	space	test	4	space_con	test_con	test_space	test_space_con	213	213	213	1	0	0	0
s202	5	2	2_con	space	test	4	space_con	test_con	test_space	test_space_con	1009	250	588	3	1	1	0
s202	6	2	2_con	space	test	4	space_con	test_con	test_space	test_space_con	349	160	349	2	0	0	0
s202	7	2	2_con	space	test	4	space_con	test_con	test_space	test_space_con	402	402	402	1	0	0	0
s202	8	2	2_con	space	test	4	space_con	test_con	test_space	test_space_con	528	528	528	1	0	0	0
s202	9	2	2_con	space	test	4	space_con	test_con	test_space	test_space_con	568	300	568	2	0	0	0
s202	10	2	2_con	space	test	4	space_con	test_con	test_space	test_space_con	828	281	606	3	1	0	0
s203	1	2	2_con	space	test	4	space_con	test_con	test_space	test_space_con	159	159	159	1	1	0	1
s203	2	2	2_con	space	test	4	space_con	test_con	test_space	test_space_con	595	177	177	3	2	0	0
s203	3	2	2_con	space	test	4	space_con	test_con	test_space	test_space_con	465	249	249	3	1	0	1
s203	4	2	2_con	space	test	4	space_con	test_con	test_space	test_space_con	1258	365	365	4	2	1	1
s203	5	2	2_con	space	test	4	space_con	test_con	test_space	test_space_con	1281	263	398	3	1	1	0
s203	6	2	2_con	space	test	4	space_con	test_con	test_space	test_space_con	444	230	230	2	1	0	0
s203	7	2	2_con	space	test	4	space_con	test_con	test_space	test_space_con	1070	343	343	4	2	0	0
s203	8	2	2_con	space	test	4	space_con	test_con	test_space	test_space_con	542	268	268	2	1	1	0
s203	9	2	2_con	space	test	4	space_con	test_con	test_space	test_space_con	965	139	139	5	3	0	0
s203	10	2	2_con	space	test	4	space_con	test_con	test_space	test_space_con	570	184	184	2	0	1	0
s204	1	2	2_con	space	test	4	space_con	test_con	test_space	test_space_con	239	239	239	1	0	0	0
s204	2	2	2_con	space	test	4	space_con	test_con	test_space	test_space_con	296	296	296	1	1	0	1
s204	3	2	2_con	space	test	4	space_con	test_con	test_space	test_space_con	1262	509	509	3	1	0	0
s204	4	2	2_con	space	test	4	space_con	test_con	test_space	test_space_con	384	384	384	1	0	0	0
s204	6	2	2_con	space	test	4	space_con	test_con	test_space	test_space_con	791	395	655	3	1	1	0
s204	7	2	2_con	space	test	4	space_con	test_con	test_space	test_space_con	239	239	239	1	1	0	1
s204	8	2	2_con	space	test	4	space_con	test_con	test_space	test_space_con	704	418	704	2	0	0	0
s204	9	2	2_con	space	test	4	space_con	test_con	test_space	test_space_con	289	289	289	1	0	0	0
s204	10	2	2_con	space	test	4	space_con	test_con	test_space	test_space_con	147	147	147	1	0	0	0
s205	1	2	2_con	space	test	4	space_con	test_con	test_space	test_space_con	473	229	473	2	0	0	0
s205	2	2	2_con	space	test	4	space_con	test_con	test_space	test_space_con	290	290	290	1	0	0	0
s205	3	2	2_con	space	test	4	space_con	test_con	test_space	test_space_con	443	276	276	2	2	0	1
s205	4	2	2_con	space	test	4	space_con	test_con	test_space	test_space_con	532	236	236	2	0	1	0
s205	5	2	2_con	space	test	4	space_con	test_con	test_space	test_space_con	1141	249	770	3	1	0	0
s205	6	2	2_con	space	test	4	space_con	test_con	test_space	test_space_con	181	181	181	1	1	0	1
s205	7	2	2_con	space	test	4	space_con	test_con	test_space	test_space_con	450	177	450	2	0	0	0
s205	8	2	2_con	space	test	4	space_con	test_con	test_space	test_space_con	231	231	231	1	0	0	0
s205	9	2	2_con	space	test	4	space_con	test_con	test_space	test_space_con	691	103	103	3	0	1	0
s205	10	2	2_con	space	test	4	space_con	test_con	test_space	test_space_con	453	313	313	2	2	0	1
s206	1	2	2_con	space	test	4	space_con	test_con	test_space	test_space_con	231	231	231	1	0	1	0
s206	2	2	2_con	space	test	4	space_con	test_con	test_space	test_space_con	671	204	204	3	1	1	0
s206	3	2	2_con	space	test	4	space_con	test_con	test_space	test_space_con	321	321	321	1	1	0	1
s206	4	2	2_con	space	test	4	space_con	test_con	test_space	test_space_con	234	234	234	1	0	0	0
s206	5	2	2_con	space	test	4	space_con	test_con	test_space	test_space_con	414	414	414	1	1	0	1
s206	6	2	2_con	space	test	4	space_con	test_con	test_space	test_space_con	267	267	267	1	0	0	0
s206	7	2	2_con	space	test	4	space_con	test_con	test_space	test_space_con	663	221	663	2	0	0	1
s206	8	2	2_con	space	test	4	space_con	test_con	test_space	test_space_con	429	163	163	2	0	1	0
s206	9	2	2_con	space	test	4	space_con	test_con	test_space	test_space_con	382	382	382	1	0	0	1
s206	10	2	2_con	space	test	4	space_con	test_con	test_space	test_space_con	914	285	689	3	0	2	0
s207	1	2	2_con	space	test	4	space_con	test_con	test_space	test_space_con	719	186	186	3	0	0	1
s207	2	2	2_con	space	test	4	space_con	test_con	test_space	test_space_con	889	182	732	4	1	0	0
s207	3	2	2_con	space	test	4	space_con	test_con	test_space	test_space_con	700	149	149	2	1	0	0
s207	4	2	2_con	space	test	4	space_con	test_con	test_space	test_space_con	497	497	497	1	0	0	0
s207	5	2	2_con	space	test	4	space_con	test_con	test_space	test_space_con	1160	234	1160	4	0	0	0
s207	6	2	2_con	space	test	4	space_con	test_con	test_space	test_space_con	1600	226	450	5	1	0	0
s207	7	2	2_con	space	test	4	space_con	test_con	test_space	test_space_con	384	384	384	1	0	0	0
s207	8	2	2_con	space	test	4	space_con	test_con	test_space	test_space_con	494	494	494	1	0	0	0
s207	9	2	2_con	space	test	4	space_con	test_con	test_space	test_space_con	821	161	359	3	1	0	0
s207	10	2	2_con	space	test	4	space_con	test_con	test_space	test_space_con	0	.	.	0	.	.	1
s208	1	2	2_con	space	test	4	space_con	test_con	test_space	test_space_con	619	267	496	3	1	1	0
s208	2	2	2_con	space	test	4	space_con	test_con	test_space	test_space_con	730	188	188	3	1	1	0
s208	3	2	2_con	space	test	4	space_con	test_con	test_space	test_space_con	251	251	251	1	1	0	1
s208	4	2	2_con	space	test	4	space_con	test_con	test_space	test_space_con	479	168	168	3	0	1	0
s208	5	2	2_con	space	test	4	space_con	test_con	test_space	test_space_con	1033	248	248	3	0	2	0
s208	6	2	2_con	space	test	4	space_con	test_con	test_space	test_space_con	228	228	228	1	0	0	0
s208	7	2	2_con	space	test	4	space_con	test_con	test_space	test_space_con	393	191	191	2	1	0	0
s208	8	2	2_con	space	test	4	space_con	test_con	test_space	test_space_con	608	317	317	2	1	0	0
s208	9	2	2_con	space	test	4	space_con	test_con	test_space	test_space_con	312	312	312	1	0	0	0
s208	10	2	2_con	space	test	4	space_con	test_con	test_space	test_space_con	329	329	329	1	0	0	0
s209	1	2	2_con	space	test	4	space_con	test_con	test_space	test_space_con	337	187	187	2	1	0	0
s209	2	2	2_con	space	test	4	space_con	test_con	test_space	test_space_con	579	179	579	3	0	1	0
s209	3	2	2_con	space	test	4	space_con	test_con	test_space	test_space_con	1530	179	179	5	0	1	0
s209	4	2	2_con	space	test	4	space_con	test_con	test_space	test_space_con	922	449	449	3	1	0	0
s209	5	2	2_con	space	test	4	space_con	test_con	test_space	test_space_con	216	216	216	1	0	0	0
s209	6	2	2_con	space	test	4	space_con	test_con	test_space	test_space_con	866	269	675	4	0	1	0
s209	7	2	2_con	space	test	4	space_con	test_con	test_space	test_space_con	707	127	127	4	2	0	0
s209	8	2	2_con	space	test	4	space_con	test_con	test_space	test_space_con	489	147	147	3	1	1	0
s209	9	2	2_con	space	test	4	space_con	test_con	test_space	test_space_con	1655	321	1168	5	1	0	0
s209	10	2	2_con	space	test	4	space_con	test_con	test_space	test_space_con	826	266	266	3	2	0	0
s210	1	2	2_con	space	test	4	space_con	test_con	test_space	test_space_con	311	160	160	2	1	0	0
s210	2	2	2_con	space	test	4	space_con	test_con	test_space	test_space_con	882	271	561	3	1	0	0
s210	3	2	2_con	space	test	4	space_con	test_con	test_space	test_space_con	648	163	297	3	1	0	0
s210	4	2	2_con	space	test	4	space_con	test_con	test_space	test_space_con	1313	125	261	7	2	1	0
s210	5	2	2_con	space	test	4	space_con	test_con	test_space	test_space_con	1003	201	201	4	2	0	0
s210	6	2	2_con	space	test	4	space_con	test_con	test_space	test_space_con	299	200	200	2	1	0	0
s210	7	2	2_con	space	test	4	space_con	test_con	test_space	test_space_con	548	198	198	3	3	0	1
s210	8	2	2_con	space	test	4	space_con	test_con	test_space	test_space_con	494	292	494	2	0	0	0
s210	9	2	2_con	space	test	4	space_con	test_con	test_space	test_space_con	1554	445	445	5	1	1	0
s210	10	2	2_con	space	test	4	space_con	test_con	test_space	test_space_con	436	266	266	2	1	0	0
s302	1	3	2_con	space	test	4	space_con	test_con	test_space	test_space_con	1448	237	552	6	1	0	0
s302	2	3	2_con	space	test	4	space_con	test_con	test_space	test_space_con	892	279	279	3	1	1	0
s302	3	3	2_con	space	test	4	space_con	test_con	test_space	test_space_con	602	301	602	3	0	0	0
[truncated: 8,777 more rows]
