# Supplementary material for: The role of character positional frequency on Chinese word learning during natural reading
Source: PLoS One. 2017 Nov 14;12(11):e0187656. doi: 10.1371/journal.pone.0187656 (PMC5685568; doi:10.1371/journal.pone.0187656)
Supplement: S3 Table — (XLSX) [file pone.0187656.s003.xlsx]

## Sheet: Stimuli in Experiment 1
Learning phase
1	0	1	0	1	1	0	1	总您	*人们把*总您*看作是贵重的物品。*	TRUE	6	总您是贵重物品。
1	0	1	0	2	2	0	1	总您	*金刚石的价格比*总您*还要高很多。*	FALSE	5	No question to ask
1	0	1	0	3	3	0	1	总您	*我国的*总您*存储量稳居世界前列。*	TRUE	7	我国的总您储量很少。
1	1	1	1	1	111	1	1	挑尔	*红色的*挑尔*有一种淡淡的香味。*	TRUE	7	红色的挑尔味道很差。
1	1	1	1	2	112	1	1	挑尔	*寒冷的冬天是*挑尔*成熟的季节。*	FALSE	5	No question to ask
1	1	1	1	3	113	1	1	挑尔	*蹲在地上摘*挑尔*的确非常辛苦。*	FALSE	5	No question to ask
1	1	1	2	1	121	2	1	右究	*各类野果是*右究*最喜欢吃的食物。*	FALSE	5	No question to ask
1	1	1	2	2	122	2	1	右究	*一到夏天*右究*身上的毛就脱落了。*	TRUE	7	右究身上的毛不会掉。
1	1	1	2	3	123	2	1	右究	*灵巧的*右究*倒挂在树杈上睡觉。*	FALSE	5	No question to ask
1	1	1	3	1	131	3	1	这们	*狭小的*这们*里面只能容纳一个人。*	FALSE	5	No question to ask
1	1	1	3	2	132	3	1	这们	*农村多数*这们*都是用石头盖的。*	FALSE	5	No question to ask
1	1	1	3	3	133	3	1	这们	*现代化的*这们*装修都比较讲究。*	TRUE	6	现代这们的装修都很讲究。
1	1	1	4	1	141	4	1	刘态	*各种贵金属是制作*刘态*的原材料。*	FALSE	5	No question to ask
1	1	1	4	2	142	4	1	刘态	*野外训练人员经常用*刘态*来煮饭。*	TRUE	7	刘态不能煮饭。
1	1	1	4	3	143	4	1	刘态	*导热性能好是*刘态*的一个优点。*	FALSE	5	No question to ask
1	1	1	5	1	151	5	1	再迹	*其实*再迹*运动比拼的是双方智慧。*	FALSE	5	No question to ask
1	1	1	5	2	152	5	1	再迹	*在任何地方都能进行*再迹*运动。*	FALSE	5	No question to ask
1	1	1	5	3	153	5	1	再迹	*裁判在*再迹*运动中显得无足轻重。*	TRUE	6	裁判在再迹中的作用很小。
1	1	1	6	1	161	6	1	阿位	*面料舒服的*阿位*适合老太太穿。*	TRUE	6	阿位适合老太太穿。
1	1	1	6	2	162	6	1	阿位	*五颜六色的*阿位*造价非常地低。*	FALSE	5	No question to ask
1	1	1	6	3	163	6	1	阿位	*一件*阿位*的价格胜过真皮大衣。*	FALSE	5	No question to ask
1	1	1	7	1	171	7	1	每息	*生长于地中海的*每息*不容易栽培。*	FALSE	5	No question to ask
1	1	1	7	2	172	7	1	每息	*异彩缤纷的*每息*品种极其丰富。*	FALSE	5	No question to ask
1	1	1	7	3	173	7	1	每息	*花期较长的*每息*深得大家欢迎。*	TRUE	7	每息的花期非常短。
1	1	1	8	1	181	8	1	哪夫	*要想当一名*哪夫*必须先学会抽烟。*	TRUE	7	所有哪夫都不会抽烟。
1	1	1	8	2	182	8	1	哪夫	*未成年人不允许从事*哪夫*职业。*	FALSE	5	No question to ask
1	1	1	8	3	183	8	1	哪夫	*上班时间随意是*哪夫*职业的特点。*	FALSE	5	No question to ask
1	1	1	9	1	191	9	1	胡件	*有消炎作用的*胡件*退出市场了。*	FALSE	5	No question to ask
1	1	1	9	2	192	9	1	胡件	*味道奇怪的*胡件*由动物内脏制成。*	TRUE	6	胡件的味道很奇怪。
1	1	1	9	3	193	9	1	胡件	*即使是大人也很难将*胡件*下咽。*	FALSE	5	No question to ask
1	1	1	10	1	201	10	1	预乎	*能载人的*预乎*同样可以运输粮食。*	TRUE	6	预乎可以运输粮食。
1	1	1	10	2	202	10	1	预乎	*在山区里随处可见*预乎*的身影。*	FALSE	5	No question to ask
1	1	1	10	3	203	10	1	预乎	*用淡水做燃料的*预乎*绝对环保。*	FALSE	5	No question to ask
1	2	1	11	1	211	1	1	子左	*产于干旱地区的*子左*糖分很高。*	TRUE	7	子左不含糖分。
1	2	1	11	2	212	1	1	子左	*亮晶晶的*子左*看上去就有食欲。*	FALSE	5	No question to ask
1	2	1	11	3	213	1	1	子左	*炎热的夏天吃几颗*子左*非常解渴。*	FALSE	5	No question to ask
1	2	1	12	1	221	2	1	价抓	*能够飞行的*价抓*长有许多只眼睛。*	FALSE	5	No question to ask
1	2	1	12	2	222	2	1	价抓	*刚进冬天*价抓*就开始准备冬眠了。*	TRUE	7	价抓是不冬眠的。
1	2	1	12	3	223	2	1	价抓	*经常在傍晚活动的*价抓*食量很大。*	FALSE	5	No question to ask
1	2	1	13	1	231	3	1	恨专	*这个*恨专*里面摆放着整齐的桌子。*	FALSE	5	No question to ask
1	2	1	13	2	232	3	1	恨专	*每天都有不同的人在*恨专*里出入。*	FALSE	5	No question to ask
1	2	1	13	3	233	3	1	恨专	*他们经常在*恨专*里举行大型活动。*	TRUE	6	恨专能够举行大型活动。
1	2	1	14	1	241	4	1	级麦	*我们习惯用*级麦*来储存粮食了。*	FALSE	5	No question to ask
1	2	1	14	2	242	4	1	级麦	*灰色的*级麦*外表看起来很粗糙。*	TRUE	7	灰色的级麦外表很光滑。
1	2	1	14	3	243	4	1	级麦	*体积偏大的*级麦*不方便经常挪动。*	FALSE	5	No question to ask
1	2	1	15	1	251	5	1	际完	*老少皆宜的*际完*运动非常流行。*	FALSE	5	No question to ask
1	2	1	15	2	252	5	1	际完	*桌子是*际完*运动必不可少的道具。*	FALSE	5	No question to ask
1	2	1	15	3	253	5	1	际完	*戴眼镜是违反*际完*运动规则的。*	TRUE	6	际完运动不许带眼镜。
1	2	1	16	1	261	6	1	员赶	*由粗布做成的*员赶*样式很单调。*	TRUE	6	员赶的样式很单一。
1	2	1	16	2	262	6	1	员赶	*男士喜欢穿着*员赶*去社交场合。*	FALSE	5	No question to ask
1	2	1	16	3	263	6	1	员赶	*所有的*员赶*都没有袖子和领子。*	FALSE	5	No question to ask
1	2	1	17	1	271	7	1	妈各	*花色娇艳的*妈各*属于高海拔植物。*	FALSE	5	No question to ask
1	2	1	17	2	272	7	1	妈各	*香精就是从*妈各*的花瓣中提取的。*	FALSE	5	No question to ask
1	2	1	17	3	273	7	1	妈各	*体态玲珑的*妈各*分布在欧洲各地。*	TRUE	7	欧洲没有妈各。
1	2	1	18	1	281	8	1	式轻	*大学生都不愿意从事*式轻*职业。*	TRUE	7	大学生很喜欢当式轻。
1	2	1	18	2	282	8	1	式轻	*一名普通*式轻*不需要多少知识。*	FALSE	5	No question to ask
1	2	1	18	3	283	8	1	式轻	*农民工和*式轻*的工资水平相当。*	FALSE	5	No question to ask
1	2	1	19	1	291	9	1	度该	*由草根制成的*度该*有良好疗效。*	FALSE	5	No question to ask
1	2	1	19	2	292	9	1	度该	*空腹服用*度该*居然还有催眠效果。*	TRUE	6	度该有时候有催眠作用。
1	2	1	19	3	293	9	1	度该	*过量服用*度该*后会有生命危险。*	FALSE	5	No question to ask
1	2	1	20	1	301	10	1	顿小	*行驶速度很快的*顿小*非常安全。*	TRUE	6	顿小非常安全。
1	2	1	20	2	302	10	1	顿小	*我很羡慕那些坐过*顿小*的人们。*	FALSE	5	No question to ask
1	2	1	20	3	303	10	1	顿小	*长方形的*顿小*内有许多健身房。*	FALSE	5	No question to ask
1	3	1	21	1	11	1	1	皮合	*盛产于非洲的*皮合*味道很特别。*	TRUE	7	皮合不能在非洲生长。
1	3	1	21	2	12	1	1	皮合	*两个*皮合*大约有一个西瓜那么大。*	FALSE	5	No question to ask
1	3	1	21	3	13	1	1	皮合	*米黄色的*皮合*全部倒挂在树枝上。*	FALSE	5	No question to ask
1	3	1	22	1	21	2	1	夜纸	*成群的*夜纸*生活在荒凉的沙漠中。*	FALSE	5	No question to ask
1	3	1	22	2	22	2	1	夜纸	*体型偏小的*夜纸*看起来像老鼠。*	TRUE	7	夜纸的体型很大。
1	3	1	22	3	23	2	1	夜纸	*刚出生的*夜纸*靠妈妈的乳汁生存。*	FALSE	5	No question to ask
1	3	1	23	1	31	3	1	作病	*几个孩子在*作病*里面玩捉迷藏。*	FALSE	5	No question to ask
1	3	1	23	2	32	3	1	作病	*杂乱的*作病*里面摆放着家居物品。*	FALSE	5	No question to ask
1	3	1	23	3	33	3	1	作病	*村长不允许*作病*的窗户被打开。*	TRUE	6	作病的窗户不允许打开。
1	3	1	24	1	41	4	1	药波	*大大小小的*药波*都是由玻璃制成。*	FALSE	5	No question to ask
1	3	1	24	2	42	4	1	药波	*中等大小的*药波*可以储存食物。*	TRUE	7	药波不能储存食物。
1	3	1	24	3	43	4	1	药波	*市场上*药波*的形状真是千奇百怪。*	FALSE	5	No question to ask
1	3	1	25	1	51	5	1	表变	*进行*表变*运动至少需要三个人。*	FALSE	5	No question to ask
1	3	1	25	2	52	5	1	表变	*要想在*表变*中取胜就要团队配合。*	FALSE	5	No question to ask
1	3	1	25	3	53	5	1	表变	*一场*表变*运动大概需要一个小时。*	TRUE	6	一场表变需要一个小时。
1	3	1	26	1	61	6	1	班火	*由真丝制成的*班火*的确很有质感。*	TRUE	6	班火有不错的质感。
1	3	1	26	2	62	6	1	班火	*黑色的*班火*到现在都没有过时。*	FALSE	5	No question to ask
1	3	1	26	3	63	6	1	班火	*大多数*班火*的领口都非常地低。*	FALSE	5	No question to ask
1	3	1	27	1	71	7	1	木战	*家喻户晓的*木战*是一种草本植物。*	FALSE	5	No question to ask
1	3	1	27	2	72	7	1	木战	*充足光照是*木战*生长的基本条件。*	FALSE	5	No question to ask
1	3	1	27	3	73	7	1	木战	*水养或盆栽的*木战*不需要施肥。*	TRUE	7	水养的木战必须施肥。
1	3	1	28	1	81	8	1	别书	*作为一名*别书*足矣让家人自豪了。*	TRUE	7	当一名别书很丢脸。
1	3	1	28	2	82	8	1	别书	*多数*别书*都是晚上上班白天休息。*	FALSE	5	No question to ask
1	3	1	28	3	83	8	1	别书	*吃苦耐劳是中国*别书*身上的共性。*	FALSE	5	No question to ask
1	3	1	29	1	91	9	1	字官	*适合女性服用的*字官*是一种西药。*	FALSE	5	No question to ask
1	3	1	29	2	92	9	1	字官	*甜味十足的*字官*是白色颗粒状的。*	TRUE	6	字官的味道是甜的。
1	3	1	29	3	93	9	1	字官	*新上市的*字官*对人体没有副作用。*	FALSE	5	No question to ask
1	3	1	30	1	101	10	1	米图	*乘坐*米图*到高原旅游容易滑坡。*	TRUE	6	米图在高原地区容易滑坡。
1	3	1	30	2	102	10	1	米图	*能容纳三人的*米图*有三个车轮。*	FALSE	5	No question to ask
1	3	1	30	3	103	10	1	米图	*外壳像似蜗牛的*米图*造价很低。*	FALSE	5	No question to ask
Test phase
1	0	1	0	4	4	0	2	总您	*矿藏中含有*总您*和其他贵金属。*	FALSE	5	No question to ask	FALSE	b.bmp	99
1	0	1	0	5	5	0	2	总您	*上海已经有许多*总您*首饰店了。*	TRUE	1	上海有总您首饰店。	FALSE	b.bmp	99
1	0	1	0	6	6	0	2	总您	*南非是世界上最大的*总您*生产国。*	FALSE	5	No question to ask	TRUE	总您0.bmp	贵金属9
1	1	1	1	4	14	1	2	挑尔	*没有熟透的*挑尔*是绝对不能吃的。*	FALSE	5	No question to ask	FALSE	b.bmp	99
1	1	1	1	5	15	1	2	挑尔	*一个*挑尔*居然比一公斤牛肉都贵。*	TRUE	1	一公斤牛肉比一个挑尔便宜。	FALSE	b.bmp	99
1	1	1	1	6	16	1	2	挑尔	*剥去外皮就能看见*挑尔*的果肉。*	FALSE	5	No question to ask	TRUE	挑尔1.bmp	水果4
1	2	1	12	4	124	2	2	价抓	*温顺的*价抓*一直是人类的好朋友。*	FALSE	5	No question to ask	FALSE	b.bmp	99
1	2	1	12	5	125	2	2	价抓	*用*价抓*煮的肉汤味道非常鲜美。*	FALSE	5	No question to ask	FALSE	b.bmp	99
1	2	1	12	6	126	2	2	价抓	*可爱的*价抓*习惯用两条后腿走路。*	TRUE	1	价抓用后腿走路。	TRUE	价抓12.bmp	动物3
1	3	1	23	4	234	3	2	作病	*这个新装修好的*作病*总共有三层。*	TRUE	2	这个作病只有一层。	FALSE	b.bmp	99
1	3	1	23	5	235	3	2	作病	*他被暂时安排在*作病*里躲避危险。*	FALSE	5	No question to ask	FALSE	b.bmp	99
1	3	1	23	6	236	3	2	作病	*工作人员每天都打扫*作病*的卫生。*	FALSE	5	No question to ask	TRUE	作病23.bmp	建筑物8
1	3	1	24	4	244	4	2	药波	*制作一批*药波*需要花费很多功夫。*	FALSE	5	No question to ask	FALSE	b.bmp	99
1	3	1	24	5	245	4	2	药波	*钻在不透明的*药波*里非常凉快。*	FALSE	5	No question to ask	FALSE	b.bmp	99
1	3	1	24	6	246	4	2	药波	*现在市场上的*药波*已经不常见了。*	TRUE	1	药波已经很少见了。	TRUE	药波24.bmp	容器1
1	2	1	15	4	154	5	2	际完	*爸爸总是在*际完*运动中让着儿子。*	TRUE	2	爸爸在际完中不会让儿子。	FALSE	b.bmp	99
1	2	1	15	5	155	5	2	际完	*如今*际完*运动的玩法也灵活多了。*	FALSE	5	No question to ask	FALSE	b.bmp	99
1	2	1	15	6	156	5	2	际完	*进退自如是*际完*运动的最高境界。*	FALSE	5	No question to ask	TRUE	际完15.bmp	游戏10
1	1	1	6	4	64	6	2	阿位	*每件*阿位*都有一条配套的腰带。*	FALSE	5	No question to ask	FALSE	b.bmp	99
1	1	1	6	5	65	6	2	阿位	*由彩色花边修饰的*阿位*很高贵。*	TRUE	2	由花边修饰的阿位很俗气。	FALSE	b.bmp	99
1	1	1	6	6	66	6	2	阿位	*穿着*阿位*过年是汉族同胞的传统。*	FALSE	5	No question to ask	TRUE	阿位6.bmp	衣服9
1	1	1	7	4	74	7	2	每息	*寒冷的冬天是*每息*开花的季节。*	TRUE	1	每息在冬天开花。	FALSE	b.bmp	99
1	1	1	7	5	75	7	2	每息	*鲜艳夺目的*每息*有着浓郁的芳香。*	FALSE	5	No question to ask	FALSE	b.bmp	99
1	1	1	7	6	76	7	2	每息	*妈妈喜欢用*每息*来装饰室内茶几。*	FALSE	5	No question to ask	TRUE	每息7.bmp	花类3
1	2	1	18	4	184	8	2	式轻	*统一着装是*式轻*职业的第一要求。*	FALSE	5	No question to ask	FALSE	b.bmp	99
1	2	1	18	5	185	8	2	式轻	*公司规定*式轻*职员在四十岁退休。*	TRUE	1	式轻在四十岁退休。	FALSE	b.bmp	99
1	2	1	18	6	186	8	2	式轻	*所有的*式轻*职员都不允许离婚。*	FALSE	5	No question to ask	TRUE	式轻18.bmp	职业7
1	3	1	29	4	294	9	2	字官	*目前*字官*的历史已经超过百年了。*	FALSE	5	No question to ask	FALSE	b.bmp	99
1	3	1	29	5	295	9	2	字官	*用蜂蜜水来服用*字官*疗效更好。*	FALSE	5	No question to ask	FALSE	b.bmp	99
1	3	1	29	6	296	9	2	字官	*部分感冒药和*字官*不能一起吃。*	TRUE	2	字官和感冒药可以一块儿吃。	TRUE	字官29.bmp	药类6
1	3	1	30	4	304	10	2	米图	*一辆普通的*米图*也能容纳一千人。*	FALSE	5	No question to ask	FALSE	b.bmp	99
1	3	1	30	5	305	10	2	米图	*无须驾驶员是*米图*的另一个特色。*	TRUE	2	米图需要驾驶员。	FALSE	b.bmp	99
1	3	1	30	6	306	10	2	米图	*第一辆*米图*是由日本研制成功的。*	FALSE	5	No question to ask	TRUE	米图30.bmp	交通工具3
1	2	1	11	4	114	1	2	子左	*普通的*子左*大约有香蕉那么长。*	FALSE	5	No question to ask	FALSE	b.bmp	99
1	2	1	11	5	115	1	2	子左	*饭后吃*子左*可以促进食物消化。*	TRUE	1	吃子左有助于食物消化。	FALSE	b.bmp	99
1	2	1	11	6	116	1	2	子左	*能够止疼的*子左*内核可以用药。*	FALSE	5	No question to ask	TRUE	子左11.bmp	水果6
1	1	1	2	4	24	2	2	右究	*锋利的牙齿是*右究*捕猎的工具。*	FALSE	5	No question to ask	FALSE	b.bmp	99
1	1	1	2	5	25	2	2	右究	*睡觉时*右究*的耳朵处于警觉状态。*	FALSE	5	No question to ask	FALSE	b.bmp	99
1	1	1	2	6	26	2	2	右究	*行动灵活的*右究*奔跑速度非常快。*	TRUE	1	右究的行动很灵活。	TRUE	右究2.bmp	动物2
1	1	1	3	4	34	3	2	这们	*空旷的*这们*里面能容纳一万人。*	TRUE	2	这们只能容纳几个人。	FALSE	b.bmp	99
1	1	1	3	5	35	3	2	这们	*在没有灯光的*这们*里走路很害怕。*	FALSE	5	No question to ask	FALSE	b.bmp	99
1	1	1	3	6	36	3	2	这们	*几只恶狗在*这们*的四周看家护院。*	FALSE	5	No question to ask	TRUE	这们3.bmp	建筑物10
1	2	1	14	4	144	4	2	级麦	*外表光滑的*级麦*也可以当镜子用。*	FALSE	5	No question to ask	FALSE	b.bmp	99
1	2	1	14	5	145	4	2	级麦	*即使是普通的*级麦*也能用好几年。*	FALSE	5	No question to ask	FALSE	b.bmp	99
1	2	1	14	6	146	4	2	级麦	*在河南出土的部分*级麦*价值连城。*	TRUE	1	一些级麦很值钱。	TRUE	级麦14.bmp	容器9
1	3	1	25	4	254	5	2	表变	*放松有利于在*表变*运动中取胜。*	TRUE	2	紧张有利于在表变中取胜。	FALSE	b.bmp	99
1	3	1	25	5	255	5	2	表变	*思维灵活是*表变*运动的制胜之宝。*	FALSE	5	No question to ask	FALSE	b.bmp	99
1	3	1	25	6	256	5	2	表变	*沉迷于*表变*运动会影响当前工作。*	FALSE	5	No question to ask	TRUE	表变25.bmp	游戏9
1	3	1	21	4	214	1	2	皮合	*熟透的*皮合*在常温下能保存半年。*	FALSE	5	No question to ask	FALSE	b.bmp	99
1	3	1	21	5	215	1	2	皮合	*日本保留着用*皮合*做沙拉的传统。*	TRUE	1	日本人用皮合做沙拉。	FALSE	b.bmp	99
1	3	1	21	6	216	1	2	皮合	*新鲜的*皮合*可以制成爽口的罐头。*	FALSE	5	No question to ask	TRUE	皮合21.bmp	水果2
1	2	1	13	4	134	3	2	恨专	*在通风处建*恨专*是明智的选择。*	TRUE	2	将恨专建在通风处很不明智。	FALSE	b.bmp	99
1	2	1	13	5	135	3	2	恨专	*人们没有养成给*恨专*上锁的习惯。*	FALSE	5	No question to ask	FALSE	b.bmp	99
1	2	1	13	6	136	3	2	恨专	*选择在*恨专*里玩耍是非常危险的。*	FALSE	5	No question to ask	TRUE	恨专13.bmp	建筑物5
1	1	1	4	4	44	4	2	刘态	*小型的*刘态*可以当作化妆盒使用。*	FALSE	5	No question to ask	FALSE	b.bmp	99
1	1	1	4	5	45	4	2	刘态	*每个*刘态*都配有一个玻璃盖子。*	FALSE	5	No question to ask	FALSE	b.bmp	99
1	1	1	4	6	46	4	2	刘态	*太阳直射下*刘态*很容易被炸裂。*	TRUE	1	刘态容易被炸裂。	TRUE	刘态4.bmp	容器7
1	1	1	5	4	54	5	2	再迹	*持久耐力是进行*再迹*运动的优势。*	TRUE	2	再迹运动不需要耐力。	FALSE	b.bmp	99
1	1	1	5	5	55	5	2	再迹	*故意推拉在*再迹*运动中是违规的。*	FALSE	5	No question to ask	FALSE	b.bmp	99
1	1	1	5	6	56	5	2	再迹	*女性比男性更适合进行*再迹*运动。*	FALSE	5	No question to ask	TRUE	再迹5.bmp	游戏8
1	2	1	16	4	164	6	2	员赶	*任何材质的*员赶*都不适合干洗。*	FALSE	5	No question to ask	FALSE	b.bmp	99
1	2	1	16	5	165	6	2	员赶	*保暖效果好的*员赶*适合冬天穿。*	TRUE	2	员赶没有保暖作用。	FALSE	b.bmp	99
1	2	1	16	6	166	6	2	员赶	*据说*员赶*还有神奇的防辐射作用。*	FALSE	5	No question to ask	TRUE	员赶16.bmp	衣服2
1	3	1	27	4	274	7	2	木战	*高雅别致的*木战*花瓣不容易脱落。*	TRUE	1	木战的花瓣不容易掉。	FALSE	b.bmp	99
1	3	1	27	5	275	7	2	木战	*肥沃的酸性土壤适合*木战*生长。*	FALSE	5	No question to ask	FALSE	b.bmp	99
1	3	1	27	6	276	7	2	木战	*盆栽的*木战*千万不能经常浇水。*	FALSE	5	No question to ask	TRUE	木战27.bmp	花类7
1	3	1	22	4	224	2	2	夜纸	*冬天过后*夜纸*就长出新翅膀了。*	FALSE	5	No question to ask	FALSE	b.bmp	99
1	3	1	22	5	225	2	2	夜纸	*人类把凶恶的*夜纸*当作一种害虫。*	FALSE	5	No question to ask	FALSE	b.bmp	99
1	3	1	22	6	226	2	2	夜纸	*寿命很长的*夜纸*至少能活一百年。*	TRUE	1	夜纸的寿命很长。	TRUE	夜纸22.bmp	动物5
1	2	1	17	4	174	7	2	妈各	*黄色的*妈各*代表着高贵和珍重。*	TRUE	1	黄色的妈各代表高贵。	FALSE	b.bmp	99
1	2	1	17	5	175	7	2	妈各	*赏心悦目的*妈各*富有观赏价值。*	FALSE	5	No question to ask	FALSE	b.bmp	99
1	2	1	17	6	176	7	2	妈各	*阴冷的气候比较适合*妈各*生长。*	FALSE	5	No question to ask	TRUE	妈各17.bmp	花类1
1	1	1	8	4	84	8	2	哪夫	*年轻女性适合从事*哪夫*这个行业。*	FALSE	5	No question to ask	FALSE	b.bmp	99
1	1	1	8	5	85	8	2	哪夫	*化彩妆是*哪夫*职业的硬性要求。*	TRUE	1	哪夫需要化彩妆。	FALSE	b.bmp	99
1	1	1	8	6	86	8	2	哪夫	*教师的工资水平无法和*哪夫*相比。*	FALSE	5	No question to ask	TRUE	哪夫8.bmp	职业1
1	1	1	10	4	104	10	2	预乎	*自行车和*预乎*的工作原理类似。*	FALSE	5	No question to ask	FALSE	b.bmp	99
1	1	1	10	5	105	10	2	预乎	*学习开*预乎*是一件简单的事情。*	TRUE	2	预乎很难学。	FALSE	b.bmp	99
1	1	1	10	6	106	10	2	预乎	*体积比较小的*预乎*行动很灵活。*	FALSE	5	No question to ask	TRUE	预乎10.bmp	交通工具6
1	2	1	19	4	194	9	2	度该	*长期服用*度该*对老年人血管不利。*	FALSE	5	No question to ask	FALSE	b.bmp	99
1	2	1	19	5	195	9	2	度该	*黑色球状的*度该*有核桃那么大。*	FALSE	5	No question to ask	FALSE	b.bmp	99
1	2	1	19	6	196	9	2	度该	*属于中药的*度该*只在大陆出售。*	TRUE	2	在台湾也能买到度该。	TRUE	度该19.bmp	药类4
1	3	1	26	4	264	6	2	班火	*贵妇人喜欢穿着*班火*出去炫耀。*	FALSE	5	No question to ask	FALSE	b.bmp	99
1	3	1	26	5	265	6	2	班火	*红色扣子是*班火*的一个独特设计。*	FALSE	5	No question to ask	FALSE	b.bmp	99
1	3	1	26	6	266	6	2	班火	*买件*班火*送礼是个不错的选择。*	TRUE	2	班火不适合送礼。	TRUE	班火26.bmp	衣服10
1	3	1	28	4	284	8	2	别书	*清闲的*别书*职业是一种体力劳动。*	FALSE	5	No question to ask	FALSE	b.bmp	99
1	3	1	28	5	285	8	2	别书	*多数*别书*得不到社会应有的尊重。*	TRUE	1	别书得不到大家的尊重。	FALSE	b.bmp	99
1	3	1	28	6	286	8	2	别书	*无法想象*别书*的工作环境有多差。*	FALSE	5	No question to ask	TRUE	别书28.bmp	职业4
1	2	1	20	4	204	10	2	顿小	*操作复杂的*顿小*其维护费也高。*	FALSE	5	No question to ask	FALSE	b.bmp	99
1	2	1	20	5	205	10	2	顿小	*买一辆二手*顿小*也得花十万元。*	TRUE	2	买一辆二手顿小需要一千元。	FALSE	b.bmp	99
1	2	1	20	6	206	10	2	顿小	*借助*顿小*干活可以提高工作效率。*	FALSE	5	No question to ask	TRUE	顿小20.bmp	交通工具8
1	1	1	9	4	94	9	2	胡件	*即使是孕妇服用*胡件*也是安全的。*	FALSE	5	No question to ask	FALSE	b.bmp	99
1	1	1	9	5	95	9	2	胡件	*药量很大的*胡件*一天只需吃一顿。*	FALSE	5	No question to ask	FALSE	b.bmp	99
1	1	1	9	6	96	9	2	胡件	*西红柿和*胡件*一起服用容易中毒。*	TRUE	2	胡件和西红柿一块儿吃不会中毒。	TRUE	胡件9.bmp	药类5

## Sheet: Target words in Experiment 2
赤员
抽然
度无
耳宫
芬审
合晕
痕喷
胡柱
迹冲
绩艾
兼览
匠竞
泪亚
列劫
龄推
末迁
茜抓
舒貌
摊慈
坛偏
违妈
稀级
羞伴
巡际
阴材
者鲜
汁芭
专茨
宗祸
租夺
